# Supplementary material for: Effect of floods on the δ13C values in plant leaves: a study of willows in Northeastern Siberia
Source: PeerJ. 2018 Sep 20;6:e5374. doi: 10.7717/peerj.5374 (PMC6151259; doi:10.7717/peerj.5374)
Supplement: Supplemental Information 6 — Including samples collected in 2015, 2016 and leaves for ADC measurements. [file peerj-06-5374-s006.xls]

## Sheet: 2015AllData
Sampling date	Sample name	Species	d13 corrected	Hydrological condition when sampling
20150725	SBoydom-PA-1	Salix richardsonii	-28.0741	Flooded
20150725	SBoydom-PA-2	Salix richardsonii	-26.9161	Flooded
20150725	SBoydom-PA-3	Salix richardsonii	-27.6691	Flooded
20150725	SBoydom-PA-4	Salix boganidensis	-25.6841	Flooded
20150725	SBoydom-PA-5	Salix richardsonii	-28.3241	Flooded
20150725	SBoydom-PB-1	Salix richardsonii	-27.7831	On land
20150725	SBoydom-PB-2	Salix richardsonii	-28.1511	On land
20150725	SBoydom-PB-3	Salix richardsonii	-27.6541	On land
20150725	SBoydom-PB-4	Salix richardsonii	-25.8631	On land
20150725	SBoydom-PC-1	Salix richardsonii	-28.9691	On land
20150725	SBoydom-PC-2	Salix richardsonii	-28.5401	On land
20150725	SBoydom-PC-3	Salix richardsonii	-28.2251	On land
20150725	SBoydom-PC-4	Salix richardsonii	-27.3281	On land
20150729	SI1-1	Salix glauca	-28.434	On land
20150729	SI1-2	Salix glauca	-27.965	On land
20150729	SI1-3	Salix richardsonii	-28.762	On land
20150729	SI1-4	Salix richardsonii	-28.64	On land
20150729	SI1-5	Salix richardsonii	-28.162	On land
20150729	SI2-1	Salix alaxensis	-30.651	On land
20150729	SI2-2	Salix alaxensis	-28.434	On land
20150729	SI2-3	Salix alaxensis	-30.602	On land
20150729	SI2-4	Salix alaxensis	-27.831	On land
20150729	SI2-5	Salix alaxensis	-28.48	On land
20150731	SI4-1	Salix boganidensis	-28.983	On land
20150731	SI4-2	Salix richardsonii	-27.988	On land
20150731	SI4-3	Salix richardsonii	-28.518	On land
20150731	SI4-4	Salix boganidensis	-28.651	On land
20150725	SI5-1	Salix richardsonii	-27.266	Flooded
20150725	SI5-2	Salix pulchra	-29.256	Flooded
20150725	SI5-3	Salix pulchra	-28.632	Flooded
20150725	SI5-4	Salix pulchra	-28.223	Flooded
20150725	SI5-5	Salix richardsonii	-27.539	Flooded
20150725	SK-1	Salix glauca	-28.084	Flooded
20150725	SK11-1	Salix udensis	-27.307	Flooded
20150725	SK11-2	Salix boganidensis	-28.232	Flooded
20150725	SK11-3	Salix glauca	-27.275	Flooded
20150725	SK11-4	Salix glauca	-29.239	Flooded
20150725	SK11-5	Salix udensis	-27.353	Flooded
20150725	SK11-6	Salix boganidensis	-28.178	Flooded
20150725	SK11-7	Salix boganidensis	-27.384	Flooded
20150725	SK12-1	Salix pulchra	-25.309	Flooded
20150725	SK12-2	Salix boganidensis	-27.56	Flooded
20150725	SK12-3	Salix pulchra	-28.783	Flooded
20150725	SK12-4	Salix boganidensis	-28.723	Flooded
20150725	SK12-5	Salix pulchra	-26.655	Flooded
20150725	SK13-1	Salix boganidensis	-27.136	Flooded
20150725	SK13-2	Salix pulchra	-26.192	Flooded
20150725	SK13-3	Salix boganidensis	-27.128	Flooded
20150725	SK13-4	Salix pulchra	-27.678	Flooded
20150725	SK14-1	Salix richardsonii	-28.787	Flooded
20150725	SK14-2	Salix richardsonii	-26.477	Flooded
20150725	SK14-3	Salix glauca	-27.127	Flooded
20150725	SK14-4	Salix pulchra	-26.611	Flooded
20150725	SK14-5	Salix pulchra	-27.276	Flooded
20150725	SK-2	Salix boganidensis	-27.149	Flooded
20150725	SK-3	Salix boganidensis	-27.451	Flooded
20150725	SK-4	Salix boganidensis	-27.372	Flooded
20150731	SK4-1	Salix boganidensis	-29.272	Flooded
20150731	SK4-2	Salix boganidensis	-28.948	Flooded
20150731	SK4-3	Salix alaxensis	-30.274	Flooded
20150731	SK4-4	Salix alaxensis	-29.468	Flooded
20150731	SK5-1	Salix boganidensis	-28.028	Flooded
20150731	SK5-2	Salix boganidensis	-29.239	Flooded
20150731	SK5-3	Salix boganidensis	-28.279	Flooded
20150731	SK5-4	Salix boganidensis	-30.207	Flooded
20150731	SK9-1	Salix boganidensis	-29.551	Flooded
20150731	SK9-2	Salix boganidensis	-29.214	Flooded
20150731	SK9-3	Salix boganidensis	-27.605	Flooded
20150731	SK9-4	Salix boganidensis	-28.838	Flooded
20150801	SKA-PA-1	Salix boganidensis	-30.7971	Flooded
20150801	SKA-PA-2	Salix boganidensis	-31.0791	Flooded
20150801	SKA-PA-3	Salix boganidensis	-29.9281	Flooded
20150801	SKA-PA-4	Salix boganidensis	-29.3201	Flooded
20150801	SKA-PB-1	Salix glauca	-28.7571	On land
20150801	SKA-PB-3	Salix boganidensis	-28.3991	On land
20150801	SKA-PB-4	Salix boganidensis	-27.4901	On land
20150801	SKA-PB-5	Salix boganidensis	-27.5271	On land
20150801	SKA-PB-6	Salix boganidensis	-27.6531	On land
20150801	SKA-PC-1	Salix glauca	-27.8331	On land
20150801	SKA-PC-2	Salix boganidensis	-26.7781	On land
20150801	SKA-PC-3	Salix boganidensis	-27.0631	On land
20150801	SKA-PC-4	Salix boganidensis	-27.3161	On land
20150801	SKA-PC-5	Salix boganidensis	-28.6431	On land
20150801	SKB-PA-1	Salix glauca	-27.2261	Flooded
20150801	SKB-PA-2	Salix glauca	-26.8591	Flooded
20150801	SKB-PA-3	Salix glauca	-27.0351	Flooded
20150801	SKB-PA-4	Salix glauca	-28.1911	Flooded
20150801	SKB-PA-5	Salix boganidensis	-28.3091	Flooded
20150801	SKB-PA-6	Salix richardsonii	-26.6741	Flooded
20150801	SKB-PB-1	Salix glauca	-27.6551	On land
20150801	SKB-PB-2	Salix glauca	-29.2221	On land
20150801	SKB-PB-3	Salix glauca	-28.5151	On land
20150801	SKB-PB-4	Salix glauca	-28.4221	On land
20150801	SKB-PC-1	Salix glauca	-28.0131	On land
20150801	SKB-PC-2	Salix glauca	-27.8411	On land
20150801	SKB-PC-3	Salix glauca	-27.0571	On land
20150801	SKB-PC-4	Salix glauca	-29.3161	On land
20150801	SKHill1-1	Salix pulchra	-28.9941	Flooded
20150801	SKhill1-2	Salix glauca	-28.1141	Flooded
20150801	SKhill1-3	Salix richardsonii	-27.8401	Flooded
20150801	SKhill3	Salix richardsonii	-27.3271	On land
20150801	SKhill4-1	Salix richardsonii	-27.8261	On land
20150801	SKhill4-2	Salix glauca	-26.3751	On land
20150801	SKhill7	Salix glauca	-29.2241	Flooded
20150729	SVK-1	Salix richardsonii	-28.118	Wetland
20150729	SVK-10	Salix richardsonii	-26.462	On land
20150729	SVK-11	Salix boganidensis	-27.988	Flooded
20150729	SVK-12	Salix boganidensis	-26.104	Flooded
20150729	SVK-13	Salix glauca	-25.342	Flooded
20150729	SVK-14	Salix richardsonii	-26.695	Flooded
20150729	SVK-2	Salix richardsonii	-27.698	Wetland
20150729	SVK-3	Salix glauca	-27.289	Wetland
20150729	SVK-4	Salix glauca	-27.929	Wetland
20150729	SVK-5	Salix pulchra	-29.605	Wetland
20150729	SVK-6	Salix boganidensis	-28.245	Wetland
20150729	SVK-7	Salix glauca	-29.448	On land
20150729	SVK-8	Salix richardsonii	-26.422	On land
20150729	SVK-9	Salix glauca	-28.608	On land

## Sheet: 2016AllData
Sampling date	Sample name	Species	d13 corrected	Hydrological condition when sampling
20160719	Obs-1 (In site SK)	Salix richardsonii	-27.6761	Flooded
20160719	Obs-1 (In site SK)	Salix pulchra	-27.0891	Flooded
20160719	Obs-1 (In site SK)	Salix pulchra	-28.1971	Flooded
20160719	Obs-1 (In site SK)	Salix glauca	-29.9761	Flooded
20160719	Obs-1 (In site SK)	Salix pulchra	-27.6231	Flooded
20160722	Obs-6 (In site SKA)	Salix boganidensis	-30.0501	On land
20160722	Obs-7 (In site SKA)	Salix boganidensis	-28.8161	On land
20160719	Obs-1 (In site SK)	Salix glauca	-29.8661	On land
20160719	Obs-1 (In site SK)	Salix pulchra	-27.1041	On land
20160724	SAllaiha-a-1	Salix boganidensis	-28.8656	Flooding
20160724	SAllaiha-a-2	Salix richardsonii	-30.4506	Flooding
20160724	SAllaiha-a-3	Salix richardsonii	-29.0386	Flooding
20160724	SAllaiha-a-4	Salix boganidensis	-30.1186	Flooding
20160724	SAllaiha-b-1	Salix richardsonii	-28.4776	Flooded
20160724	SAllaiha-b-2	Salix richardsonii	-29.1996	Flooded
20160724	SAllaiha-b-3	Salix pulchra	-29.5366	Flooded
20160724	SAllaiha-b-4	Salix richardsonii	-28.9616	Flooded
20160724	SAllaiha-c-1	Salix pulchra	-28.3986	On land
20160724	SAllaiha-c-2	Salix pulchra	-29.3706	On land
20160724	SAllaiha-c-3	Salix richardsonii	-29.2406	On land
20160724	SAllaiha-hill-1	Salix boganidensis	-27.3566	On land
20160724	SAllaiha-hill-2	Salix glauca	-28.9136	On land
20160724	SAllaiha-hill-3	Salix glauca	-28.1456	On land
20160724	SAllaiha-hill-4	Salix richardsonii	-25.9486	On land
20160723	SBoydom-PA-1	Salix richardsonii	-28.6701	Flooding
20160723	SBoydom-PA-2	Salix richardsonii	-30.4661	Flooding
20160723	SBoydom-PA-3	Salix richardsonii	-29.3919	Flooding
20160723	SBoydom-PA-4	Salix richardsonii	-29.3919	Flooding
20160723	SBoydom-PB-1	Salix richardsonii	-28.7761	On land
20160723	SBoydom-PB-2	Salix richardsonii	-27.9971	On land
20160723	SBoydom-PB-3	Salix richardsonii	-28.7374	On land
20160723	SBoydom-PB-4	Salix richardsonii	-27.8216	On land
20160723	SBoydom-PC-1	Salix richardsonii	-28.0671	On land
20160723	SBoydom-PC-2	Salix richardsonii	-27.3791	On land
20160723	SBoydom-PC-3	Salix richardsonii	-29.0419	On land
20160723	SBoydom-PC-4	Salix richardsonii	-27.4586	On land
20160721	SI1-a-1	Salix boganidensis	-30.6761	On land
20160721	SI1-a-2	Salix boganidensis	-30.8051	On land
20160721	SI1-a-3	Salix boganidensis	-31.0131	On land
20160721	SI1-a-4	Salix boganidensis	-30.5556	On land
20160721	SI1-c-1	Salix boganidensis	-30.3011	On land
20160721	SI1-c-2	Salix boganidensis	-30.8501	On land
20160721	SI1-c-3	Salix boganidensis	-31.3871	On land
20160721	SI1-c-4	Salix boganidensis	-30.6376	On land
20160721	SI2-a-1	Salix boganidensis	-26.3081	Flooded
20160721	SI2-a-2	Salix boganidensis	-29.1141	Flooded
20160721	SI2-a-3	Salix boganidensis	-28.9961	Flooded
20160721	SI2-a-4	Salix boganidensis	-28.9346	Flooded
20160721	SI2-c-2	Salix boganidensis	-30.0001	On land
20160721	SI2-c-3	Salix boganidensis	-30.5941	On land
20160721	SI3-a-1	Salix boganidensis	-28.2951	Flooded
20160721	SI3-a-2	Salix boganidensis	-31.3031	Flooded
20160721	SI3-a-3	Salix boganidensis	-29.1941	Flooded
20160721	SI3-a-4	Salix boganidensis	-29.1796	Flooded
20160721	SI3-c-1	Salix boganidensis	-30.9401	Flooding
20160721	SI3-c-2	Salix boganidensis	-28.4851	Flooding
20160721	SI3-c-3	Salix boganidensis	-29.1821	Flooding
20160721	SI3-c-4	Salix boganidensis	-28.1716	Flooding
20160721	SI4-a-1	Salix boganidensis	-28.9411	Flooding
20160721	SI4-a-2	Salix boganidensis	-31.3821	Flooding
20160721	SI4-a-3	Salix boganidensis	-31.5751	Flooding
20160721	SI4-a-4	Salix boganidensis	-29.4896	Flooding
20160721	SI4-c-1	Salix boganidensis	-28.9921	Flooded
20160721	SI4-c-2	Salix pulchra	-31.0481	Flooded
20160721	SI4-c-3	Salix boganidensis	-29.1831	Flooded
20160721	SI4-c-4	Salix boganidensis	-29.6306	Flooded
20160721	SI5-a-1	Salix boganidensis	-31.0901	Flooded
20160721	SI5-a-2	Salix boganidensis	-28.1601	Flooded
20160721	SI5-a-3	Salix boganidensis	-28.7451	Flooded
20160721	SI5-a-4	Salix boganidensis	-28.0876	Flooded
20160721	SI5-c-1	Salix boganidensis	-29.9761	On land
20160721	SI5-c-2	Salix boganidensis	-28.1211	On land
20160721	SI5-c-3	Salix boganidensis	-29.7131	On land
20160721	SI5-c-4	Salix boganidensis	-29.6456	On land
20160721	SI6-a-1	Salix boganidensis	-29.1791	On land
20160721	SI6-a-2	Salix boganidensis	-30.5631	On land
20160721	SI6-a-3	Salix boganidensis	-27.9771	On land
20160721	SI6-a-4	Salix boganidensis	-29.3716	On land
20160721	SI6-c-1	Salix boganidensis	-31.1021	On land
20160721	SI6-c-2	Salix boganidensis	-28.7901	On land
20160721	SI6-c-3	Salix boganidensis	-29.6071	On land
20160721	SI6-c-4	Salix boganidensis	-30.7706	On land
20160723	SI7-a-1	Salix pulchra	-29.1651	Flooded
20160723	SI7-a-2	Salix pulchra	-29.4091	Flooded
20160723	SI7-a-3	Salix boganidensis	-28.7221	Flooded
20160723	SI7-a-4	Salix pulchra	-29.6866	Flooded
20160723	SI7-c-1	Salix boganidensis	-30.3571	On land
20160723	SI7-c-2	Salix boganidensis	-29.5991	On land
20160723	SI7-c-3	Salix richardsonii	-26.8711	On land
20160723	SI7-c-4	Salix boganidensis	-30.2525	On land
20160722	SK1-a-1	Salix boganidensis	-31.0676	Flooded
20160722	SK1-a-2	Salix boganidensis	-30.4056	Flooded
20160722	SK1-a-3	Salix boganidensis	-29.6976	Flooded
20160722	SK1-a-4	Salix boganidensis	-31.3326	Flooded
20160722	SK1-c-1	Salix pulchra	-29.3186	On land
20160722	SK1-c-2	Salix boganidensis	-28.2186	On land
20160722	SK1-c-3	Salix boganidensis	-25.7206	On land
20160722	SK1-c-4	Salix pulchra	-29.0416	On land
20160722	SK2-a-1	Salix pulchra	-27.8526	Flooding
20160722	SK2-a-2	Salix pulchra	-29.1006	Flooding
20160722	SK2-a-3	Salix pulchra	-27.4886	Flooding
20160722	SK2-a-4	Salix pulchra	-27.9786	Flooding
20160722	SK2-c-1	Salix pulchra	-28.9226	On land
20160722	SK2-c-2	Salix pulchra	-26.1416	On land
20160722	SK2-c-4	Salix pulchra	-28.8816	On land
20160723	SK4-a-1	Salix boganidensis	-27.9556	Flooding
20160723	SK4-a-2	Salix boganidensis	-28.5536	Flooding
20160723	SK4-a-3	Salix boganidensis	-28.9066	Flooding
20160723	SK4-a-4	Salix boganidensis	-27.1326	Flooding
20160723	SK4-c-1	Salix pulchra	-29.6106	On land
20160723	SK4-c-2	Salix pulchra	-29.9916	On land
20160723	SK4-c-3	Salix pulchra	-30.6966	On land
20160723	SK4-c-4	Salix pulchra	-29.4335	On land
20160723	SK5-a-1	Salix richardsonii	-28.8916	Flooded
20160723	SK5-a-2	Salix pulchra	-28.9276	Flooded
20160723	SK5-a-3	Salix pulchra	-28.8726	Flooded
20160723	SK5-a-4	Salix richardsonii	-28.9896	Flooded
20160723	SK5-c-1	Salix pulchra	-27.9426	On land
20160723	SK5-c-2	Salix richardsonii	-27.1736	On land
20160723	SK5-c-3	Salix pulchra	-29.6556	On land
20160723	SK5-c-4	Salix pulchra	-29.1496	On land
20160723	SK7-a-1	Salix boganidensis	-29.8666	Flooded
20160723	SK7-a-2	Salix boganidensis	-31.6246	Flooded
20160723	SK7-a-3	Salix boganidensis	-29.9276	Flooded
20160723	SK7-a-4	Salix boganidensis	-29.6986	Flooded
20160723	SK7-c-1	Salix boganidensis	-29.6736	On land
20160723	SK7-c-2	Salix boganidensis	-29.5246	On land
20160723	SK7-c-3	Salix boganidensis	-28.4186	On land
20160723	SK7-c-4	Salix boganidensis	-29.3516	On land
20160723	SK-a-1	Salix richardsonii	-27.5596	Flooding
20160723	SK-a-2	Salix richardsonii	-27.3036	Flooding
20160723	SK-a-3	Salix richardsonii	-27.5796	Flooding
20160723	SK-a-4	Salix richardsonii	-27.3536	Flooding
20160723	SKA-PA-1	Salix boganidensis	-29.7601	Flooding
20160723	SKA-PA-2	Salix boganidensis	-29.0291	Flooding
20160723	SKA-PA-3	Salix boganidensis	-29.6966	Flooding
20160723	SKA-PA-4	Salix boganidensis	-29.2616	Flooding
20160723	SKA-PB-1	Salix boganidensis	-28.9321	On land
20160723	SKA-PB-2	Salix boganidensis	-29.3981	On land
20160723	SKA-PB-3	Salix boganidensis	-28.8571	On land
20160723	SKA-PB-4	Salix boganidensis	-29.4806	On land
20160723	SKA-PC-1	Salix glauca	-27.8361	On land
20160723	SKA-PC-2	Salix boganidensis	-29.3481	On land
20160723	SKA-PC-3	Salix glauca	-27.6729	On land
20160723	SKA-PC-4	Salix glauca	-29.4296	On land
20160723	SK-b-1	Salix richardsonii	-27.3866	On land
20160723	SK-b-2	Salix richardsonii	-27.2906	On land
20160723	SKB-PA-1	Salix glauca	-29.4941	Flooding
20160723	SKB-PA-2	Salix glauca	-28.4681	Flooding
20160723	SKB-PA-3	Salix glauca	-29.5476	Flooding
20160723	SKB-PA-4	Salix glauca	-28.6226	Flooding
20160723	SKB-PB-1	Salix glauca	-28.9661	Flooding
20160723	SKB-PB-2	Salix glauca	-29.5231	Flooding
20160723	SKB-PB-3	Salix glauca	-28.6309	Flooding
20160723	SKB-PB-4	Salix glauca	-29.8146	Flooding
20160723	SKB-PC-1	Salix glauca	-29.7061	Flooded
20160723	SKB-PC-2	Salix glauca	-30.5441	Flooded
20160723	SKB-PC-3	Salix glauca	-28.5041	Flooded
20160723	SKB-PC-4	Salix glauca	-29.8909	Flooded
20160723	SK-c-1	Salix pulchra	-28.6136	On land
20160723	SK-c-2	Salix pulchra	-28.3066	On land
20160721	SVK-1-1	Salix richardsonii	-28.6416	Wetland
20160721	SVK-1-2	Salix pulchra	-29.7631	Wetland
20160721	SVK-1-3	Salix glauca	-28.3776	Wetland
20160721	SVK-1-4	Salix richardsonii	-30.2046	Wetland
20160721	SVK-2-1	Salix richardsonii	-27.6986	Wetland
20160721	SVK-2-2	Salix glauca	-27.6761	Wetland
20160721	SVK-2-4	Salix richardsonii	-27.4536	Wetland
20160721	SVK-2-5	Salix boganidensis	-29.7274	Wetland
20160721	SVK-3-1	Salix glauca	-26.1241	In larch forest
20160721	SVK-3-2	Salix glauca	-26.5756	In larch forest
20160721	SVK-3-3	Salix richardsonii	-26.5141	In larch forest
20160721	SVK-3-4	Salix richardsonii	-27.8536	In larch forest
20160721	SVK-3-5	Salix glauca	-29.1266	In larch forest
20160721	SVK-4-1	Salix richardsonii	-29.2966	In larch forest
20160721	SVK-4-2	Salix richardsonii	-27.6346	In larch forest
20160721	SVK-4-3	Salix glauca	-27.1406	In larch forest
20160721	SVK-4-4	Salix glauca	-29.0796	In larch forest
20160721	SVK-5-1	Salix richardsonii	-27.4086	Wetland
20160721	SVK-5-2	Salix richardsonii	-28.3766	Wetland
20160721	SVK-5-3	Salix richardsonii	-30.6706	Wetland
20160721	SVK-5-4	Salix richardsonii	-28.0626	Wetland
20160721	SVK-6-1	Salix richardsonii	-26.6086	In larch forest
20160721	SVK-6-2	Salix glauca	-29.5866	In larch forest
20160721	SVK-6-3	Salix glauca	-27.3806	In larch forest
20160721	SVK-6-4	Salix glauca	-28.6396	In larch forest
20160721	SVK-7-1	Salix glauca	-27.9586	In larch forest
20160721	SVK-7-2	Salix richardsonii	-26.1196	In larch forest
20160721	SVK-7-3	Salix glauca	-27.8916	In larch forest
20160721	SVK-7-4	Salix richardsonii	-29.5066	In larch forest
20160721	SVK-8-1	Salix glauca	-26.6306	In larch forest
20160721	SVK-8-2	Salix richardsonii	-26.4036	In larch forest
20160721	SVK-8-3	Salix glauca	-27.7236	In larch forest
20160721	SVK-8-4	Salix glauca	-26.2936	In larch forest

## Sheet: 2017ADC
Sampling date	Sample name	Species	d13 corrected	Hydrological condition in whole monitoring period
20170727	SPh-PA 1-2,3,4	S. pulchra	-28.551	Continuous long period waterlogging
20170727	SPh-PA 2	S. richardsonii	-27.756	Continuous long period waterlogging
20170727	SPh-PA 3	S. richardsonii	-28.991	Continuous long period waterlogging
20170727	SPh-PA 4	S. pulchra	-29.386	Continuous long period waterlogging
20170727	SPh-PB 1	S. richardsonii	-27.41	Continual waterlogging
20170727	SPh-PB 2	S. richardsonii	-27.918	Continual waterlogging
20170727	SPh-PB 3	S. pulchra	-27.473	Continual waterlogging
20170727	SPh-PB 4	S. pulchra	-28.203	Continual waterlogging
20170727	SPh-PC 1	S. glauca	-29.194	Wet
20170727	SPh-PC 2	S. glauca	-28.096	Wet
20170727	SPh-PC 3	S. richardsonii	-28.747	Wet
20170727	SPh-PC 4	S. richardsonii	-27.816	Wet
