# Supplementary material for: Effect of floods on the δ13C values in plant leaves: a study of willows in Northeastern Siberia
Source: PeerJ. 2018 Sep 20;6:e5374. doi: 10.7717/peerj.5374 (PMC6151259; doi:10.7717/peerj.5374)
Supplement: Supplemental Information 8 [file peerj-06-5374-s008.csv]

Record	dt	tm	eref	^e	cref	^c	Qleaf	Tch	Tl	u	p	ci	E	gs	A	Leaf Area (mm2)	rb	Tl mtd	Q mode	Leaf No.	gs/Leaf area	A/Leaf area	Species
2	13-Jul-17	15:32:14	11.4	3.2	402	-18	0	19.7	19.7	199	1006	487	6.39	1.03	-35.92	621	0.35	calc.	climate	1	0.165759344	-5.780655963	S. boganidensis
3	13-Jul-17	15:32:19	11.3	3.2	402	-18	0	19.6	19.7	199.4	1006	487	6.39	1.03	-35.92	621	0.35	calc.	climate	1	0.165759344	-5.780655963	S. boganidensis
4	13-Jul-17	15:32:26	11.4	3.2	402	-10	0	19.7	19.7	199	1006	447	6.4	1.04	-20.02	621	0.35	calc.	climate	1	0.167368658	-3.22184667	S. boganidensis
5	13-Jul-17	15:32:33	11.8	3.3	401	-11	0	19.6	19.7	199.4	1006	449	6.58	1.1	-21.93	621	0.35	calc.	climate	1	0.177024542	-3.529225648	S. boganidensis
6	13-Jul-17	15:32:38	11.3	3.3	401	-11	0	19.6	19.7	199.4	1006	449	6.58	1.1	-21.93	621	0.35	calc.	climate	1	0.177024542	-3.529225648	S. boganidensis
7	13-Jul-17	15:32:43	11.3	3.4	401	-6	0	19.6	19.6	199	1006	426	6.74	1.16	-12.64	621	0.35	calc.	climate	1	0.186680426	-2.034172922	S. boganidensis
8	13-Jul-17	15:32:47	11.8	3.4	401	-6	0	19.6	19.6	198.7	1006	426	6.74	1.16	-12.64	621	0.35	calc.	climate	1	0.186680426	-2.034172922	S. boganidensis
9	13-Jul-17	15:32:52	11.3	3	401	-6	0	19.6	19.6	199.4	1006	430	5.85	0.96	-12.87	621	0.35	calc.	climate	1	0.154494146	-2.071187145	S. boganidensis
10	13-Jul-17	15:32:57	10.9	3	401	-6	0	19.6	19.6	200	1006	430	5.85	0.96	-12.87	621	0.35	calc.	climate	1	0.154494146	-2.071187145	S. boganidensis
11	13-Jul-17	15:33:00	11.3	3.5	401	-3	0	19.6	19.6	198.4	1006	409	6.94	1.25	-5.73	621	0.35	calc.	climate	1	0.201164253	-0.922136934	S. boganidensis
12	13-Jul-17	15:33:58	11.5	15.6	400	14	45	19.6	19.7	199	1007	398	30.89	under	26.98	621	0.35	calc.	climate	1		4.341929228	S. boganidensis
13	13-Jul-17	15:34:02	11.3	15.6	400	14	45	19.6	19.7	199.4	1006	398	30.89	under	26.98	621	0.35	calc.	climate	1		4.341929228	S. boganidensis
14	13-Jul-17	15:34:10	11.1	3.9	401	14	45	19.6	19.7	201	1007	340	7.79	1.55	28.02	621	0.35	calc.	climate	1	0.249443673	4.509297886	S. boganidensis
15	13-Jul-17	15:34:18	11.1	3.9	401	6	45	19.6	19.7	200	1006	372	7.67	1.42	11.33	621	0.35	calc.	climate	1	0.228522591	1.823352786	S. boganidensis
16	13-Jul-17	15:34:27	11.2	14.5	401	5	45	19.6	19.6	199	1006	400	28.73	under	10.79	621	0.35	calc.	climate	1		1.736449828	S. boganidensis
17	13-Jul-17	15:34:33	11.4	14.5	401	5	45	19.6	19.6	198.7	1007	400	28.73	under	10.79	621	0.35	calc.	climate	1		1.736449828	S. boganidensis
18	13-Jul-17	15:34:40	11.4	3.7	401	4	45	19.6	19.7	199	1006	381	7.42	1.43	7.07	621	0.35	calc.	climate	1	0.230131905	1.137785013	S. boganidensis
19	13-Jul-17	15:34:45	11.2	3.7	401	4	45	19.6	19.7	199	1006	381	7.42	1.43	7.07	621	0.35	calc.	climate	1	0.230131905	1.137785013	S. boganidensis
20	13-Jul-17	15:34:49	11.1	3.8	401	4	45	19.6	19.7	201	1006	379	7.47	1.4	7.96	621	0.35	calc.	climate	1	0.225303963	1.281013961	S. boganidensis
21	13-Jul-17	15:34:54	11.2	3.8	401	4	45	19.6	19.7	199.7	1007	379	7.47	1.4	7.96	621	0.35	calc.	climate	1	0.225303963	1.281013961	S. boganidensis
22	13-Jul-17	15:35:57	11.2	4.1	401	13	91	19.6	19.8	199	1006	347	8.18	1.68	25.76	621	0.35	calc.	climate	1	0.270364755	4.145592917	S. boganidensis
23	13-Jul-17	15:36:02	11.2	4.1	400	12	91	19.6	19.8	198.4	1007	348	8.05	1.62	24.01	621	0.35	calc.	climate	1	0.260708871	3.863962964	S. boganidensis
24	13-Jul-17	15:36:07	11.4	4.1	400	12	91	19.6	19.8	201	1007	348	8.05	1.62	24.01	621	0.35	calc.	climate	1	0.260708871	3.863962964	S. boganidensis
25	13-Jul-17	15:36:12	11	4	400	14	91	19.6	19.7	198.7	1007	342	7.98	1.63	27.19	621	0.35	calc.	climate	1	0.262318185	4.375724822	S. boganidensis
26	13-Jul-17	15:36:16	11.2	4	400	14	91	19.5	19.7	198.7	1007	342	7.98	1.63	27.19	621	0.35	calc.	climate	1	0.262318185	4.375724822	S. boganidensis
27	13-Jul-17	15:36:20	11.2	4	400	14	91	19.6	19.7	198.4	1006	342	7.98	1.63	27.19	621	0.35	calc.	climate	1	0.262318185	4.375724822	S. boganidensis
28	13-Jul-17	15:36:26	11.2	4.1	401	15	91	19.5	19.8	200	1006	339	8.03	1.6	28.99	621	0.35	calc.	climate	1	0.257490243	4.665401346	S. boganidensis
29	13-Jul-17	15:36:30	11.3	4	401	16	91	19.6	19.7	198	1007	334	7.95	1.6	31.69	621	0.35	calc.	climate	1	0.257490243	5.099916132	S. boganidensis
30	13-Jul-17	15:36:35	11	4	401	16	91	19.6	19.7	199.4	1006	334	7.95	1.6	31.69	621	0.35	calc.	climate	1	0.257490243	5.099916132	S. boganidensis
31	13-Jul-17	15:36:40	11	5.9	401	16	91	19.6	19.7	199.4	1007	358	11.74	6.35	32.82	621	0.35	calc.	climate	1	1.021914403	5.281768616	S. boganidensis
32	13-Jul-17	15:37:34	11.1	4.3	399	19	182	19.6	19.9	199.4	1007	323	8.58	1.8	38.77	621	0.35	calc.	climate	1	0.289676524	6.239310459	S. boganidensis
33	13-Jul-17	15:37:38	11.2	4.3	399	19	182	19.6	19.9	199	1006	321	8.47	1.69	38.71	621	0.35	calc.	climate	1	0.27197407	6.229654574	S. boganidensis
34	13-Jul-17	15:37:42	11.1	4.3	399	19	182	19.6	19.9	200.4	1007	321	8.47	1.69	38.71	621	0.35	calc.	climate	1	0.27197407	6.229654574	S. boganidensis
35	13-Jul-17	15:37:46	11	4.5	399	22	182	19.6	19.9	199	1007	315	8.91	1.91	44.04	621	0.35	calc.	climate	1	0.307378978	7.087418947	S. boganidensis
36	13-Jul-17	15:37:51	11.2	4.5	399	22	182	19.6	19.9	199	1006	315	8.91	1.91	44.04	621	0.35	calc.	climate	1	0.307378978	7.087418947	S. boganidensis
37	13-Jul-17	15:37:57	11.2	4.3	399	22	182	19.6	19.9	199	1007	311	8.42	1.69	43.54	621	0.35	calc.	climate	1	0.27197407	7.006953246	S. boganidensis
38	13-Jul-17	15:38:02	11.2	4.3	399	22	182	19.6	19.9	200.7	1006	311	8.42	1.69	43.54	621	0.35	calc.	climate	1	0.27197407	7.006953246	S. boganidensis
39	13-Jul-17	15:38:07	11.1	4.5	399	22	182	19.6	19.9	199	1006	314	8.84	1.88	44.38	621	0.35	calc.	climate	1	0.302551036	7.142135624	S. boganidensis
40	13-Jul-17	15:38:12	11.1	4.5	399	22	182	19.6	19.9	198.7	1006	314	8.84	1.88	44.38	621	0.35	calc.	climate	1	0.302551036	7.142135624	S. boganidensis
41	13-Jul-17	15:38:18	11	4.3	399	22	182	19.6	19.9	200	1006	311	8.51	1.77	44.56	621	0.35	calc.	climate	1	0.284848582	7.171103277	S. boganidensis
42	13-Jul-17	15:39:02	11.2	4.5	399	27	273	19.5	20.1	199	1007	298	8.94	1.89	53.21	621	0.35	calc.	climate	1	0.30416035	8.563159904	S. boganidensis
43	13-Jul-17	15:39:20	11.1	4.5	399	27	273	19.5	20.1	198.4	1007	298	8.97	1.88	52.91	621	0.35	calc.	climate	1	0.302551036	8.514880484	S. boganidensis
44	13-Jul-17	15:39:26	11.1	4.6	399	28	273	19.5	20.1	198.7	1007	294	8.99	1.92	55.49	621	0.35	calc.	climate	1	0.308988292	8.930083501	S. boganidensis
45	13-Jul-17	15:39:32	11.2	4.6	399	28	273	19.5	20.1	199.4	1007	294	9.11	1.96	56.54	621	0.35	calc.	climate	1	0.315425548	9.099061473	S. boganidensis
46	13-Jul-17	15:39:38	11.1	4.6	399	28	273	19.5	20.1	199.4	1007	294	9.11	1.96	56.54	621	0.35	calc.	climate	1	0.315425548	9.099061473	S. boganidensis
47	13-Jul-17	15:39:43	11.2	4.6	399	29	273	19.5	20.1	200	1006	290	9.09	1.93	58.07	621	0.35	calc.	climate	1	0.310597606	9.345286519	S. boganidensis
48	13-Jul-17	15:39:50	11.2	4.5	399	29	273	19.5	20.1	198.7	1007	290	8.83	1.86	56.95	621	0.35	calc.	climate	1	0.299332408	9.165043348	S. boganidensis
49	13-Jul-17	15:39:56	11.2	4.5	399	29	273	19.5	20.1	201	1007	290	8.83	1.86	56.95	621	0.35	calc.	climate	1	0.299332408	9.165043348	S. boganidensis
50	13-Jul-17	15:40:02	11.2	4.6	399	30	273	19.5	20.1	199	1007	289	9.19	1.99	59.45	621	0.35	calc.	climate	1	0.32025349	9.567371853	S. boganidensis
51	13-Jul-17	15:40:09	11.2	4.6	399	30	273	19.5	20	199.4	1006	288	9.03	1.97	59.75	621	0.35	calc.	climate	1	0.317034862	9.615651274	S. boganidensis
52	13-Jul-17	15:40:51	11.2	4.6	398	31	364	19.4	20.2	200	1006	284	9.15	1.93	60.98	621	0.35	calc.	climate	1	0.310597606	9.813596899	S. boganidensis
53	13-Jul-17	15:40:56	11.2	4.7	398	31	364	19.5	20.2	199.4	1007	284	9.25	2.02	62.13	621	0.35	calc.	climate	1	0.325081432	9.998668011	S. boganidensis
54	13-Jul-17	15:41:02	11.1	4.7	398	31	364	19.5	20.2	199	1006	284	9.25	2.02	62.13	621	0.35	calc.	climate	1	0.325081432	9.998668011	S. boganidensis
55	13-Jul-17	15:41:07	11.2	4.6	399	31	364	19.4	20.2	198.4	1007	281	9.01	1.89	62.35	621	0.35	calc.	climate	1	0.30416035	10.03407292	S. boganidensis
56	13-Jul-17	15:41:11	11.2	4.6	399	31	364	19.5	20.2	201	1007	281	9.01	1.89	62.35	621	0.35	calc.	climate	1	0.30416035	10.03407292	S. boganidensis
57	13-Jul-17	15:41:15	11	4.7	399	31	364	19.4	20.2	199.4	1006	286	9.39	2.04	61.84	621	0.35	calc.	climate	1	0.32830006	9.951997904	S. boganidensis
58	13-Jul-17	15:41:20	11.1	4.7	399	31	364	19.5	20.2	199	1007	286	9.39	2.04	61.84	621	0.35	calc.	climate	1	0.32830006	9.951997904	S. boganidensis
59	13-Jul-17	15:41:27	11.1	4.7	399	31	364	19.4	20.2	200.4	1007	284	9.33	2.02	62.68	621	0.35	calc.	climate	1	0.325081432	10.08718028	S. boganidensis
60	13-Jul-17	15:41:35	11.2	4.6	399	33	364	19.4	20.2	199.4	1007	275	9.06	1.89	65.76	621	0.35	calc.	climate	1	0.30416035	10.582849	S. boganidensis
61	13-Jul-17	15:41:46	11.2	4.7	398	32	364	19.4	20.2	201.7	1007	281	9.28	1.99	63.33	621	0.35	calc.	climate	1	0.32025349	10.19178569	S. boganidensis
62	13-Jul-17	15:42:19	11.2	4.8	399	33	455	19.5	20.4	199	1007	278	9.51	2.01	65.47	621	0.35	calc.	climate	1	0.323472118	10.53617889	S. boganidensis
63	13-Jul-17	15:42:25	11.2	4.8	398	32	455	19.5	20.4	200.7	1007	279	9.48	2	64.5	621	0.35	calc.	climate	1	0.321862804	10.38007543	S. boganidensis
64	13-Jul-17	15:42:31	11.2	4.8	398	32	455	19.5	20.4	198	1006	279	9.48	2	64.5	621	0.35	calc.	climate	1	0.321862804	10.38007543	S. boganidensis
65	13-Jul-17	15:42:40	11.3	4.8	398	32	455	19.4	20.4	199.4	1007	278	9.37	1.94	63.97	621	0.35	calc.	climate	1	0.31220692	10.29478179	S. boganidensis
66	13-Jul-17	15:42:52	11.1	4.8	398	33	455	19.4	20.4	199.7	1006	279	9.59	2.06	65.88	621	0.35	calc.	climate	1	0.331518688	10.60216077	S. boganidensis
67	13-Jul-17	15:42:59	11.2	4.8	398	33	455	19.5	20.4	199	1007	279	9.59	2.06	65.88	621	0.35	calc.	climate	1	0.331518688	10.60216077	S. boganidensis
68	13-Jul-17	15:43:04	11.2	4.8	398	33	455	19.5	20.4	201	1006	278	9.53	1.99	65.06	621	0.35	calc.	climate	1	0.32025349	10.47019702	S. boganidensis
69	13-Jul-17	15:43:09	11.3	4.8	398	33	455	19.5	20.4	199.4	1007	278	9.53	1.99	65.06	621	0.35	calc.	climate	1	0.32025349	10.47019702	S. boganidensis
70	13-Jul-17	15:43:14	11.2	4.7	398	33	455	19.4	20.4	198.7	1007	275	9.27	1.93	65.76	621	0.35	calc.	climate	1	0.310597606	10.582849	S. boganidensis
71	13-Jul-17	15:43:23	11.1	4.7	398	33	455	19.4	20.3	200.4	1007	277	9.34	2.02	66.4	621	0.35	calc.	climate	1	0.325081432	10.6858451	S. boganidensis
72	13-Jul-17	15:43:49	11.1	4.8	398	33	546	19.4	20.5	199	1007	276	9.48	1.98	66.19	621	0.35	calc.	climate	1	0.318644176	10.6520495	S. boganidensis
73	13-Jul-17	15:43:53	11.2	4.8	398	33	546	19.4	20.5	199	1007	276	9.48	1.98	66.19	621	0.35	calc.	climate	1	0.318644176	10.6520495	S. boganidensis
74	13-Jul-17	15:44:03	11.3	4.7	398	33	546	19.3	20.6	200.7	1007	275	9.35	1.88	64.68	621	0.35	calc.	climate	1	0.302551036	10.40904309	S. boganidensis
75	13-Jul-17	15:44:09	11.2	4.8	398	33	546	19.4	20.6	198.7	1007	276	9.55	1.95	65.45	621	0.35	calc.	climate	1	0.313816234	10.53296027	S. boganidensis
76	13-Jul-17	15:44:14	11.2	4.8	398	33	546	19.3	20.6	199.7	1007	276	9.55	1.95	65.45	621	0.35	calc.	climate	1	0.313816234	10.53296027	S. boganidensis
77	13-Jul-17	15:44:19	11.2	4.8	398	33	546	19.3	20.5	201	1006	276	9.54	1.97	65.22	621	0.35	calc.	climate	1	0.317034862	10.49594604	S. boganidensis
78	13-Jul-17	15:44:25	11.2	4.8	398	33	546	19.3	20.5	198.7	1007	276	9.54	1.97	65.22	621	0.35	calc.	climate	1	0.317034862	10.49594604	S. boganidensis
79	13-Jul-17	15:44:29	11.1	4.4	398	32	546	19.4	20.5	199	1007	267	8.67	1.59	63.74	621	0.35	calc.	climate	1	0.255880929	10.25776757	S. boganidensis
80	13-Jul-17	15:44:34	11.2	4.4	398	32	546	19.3	20.5	199	1007	267	8.67	1.59	63.74	621	0.35	calc.	climate	1	0.255880929	10.25776757	S. boganidensis
81	13-Jul-17	15:44:40	11.2	4.8	398	32	546	19.3	20.5	200.7	1006	277	9.44	1.91	63.92	621	0.35	calc.	climate	1	0.307378978	10.28673522	S. boganidensis
82	13-Jul-17	15:51:44	11.4	1.7	397	4	0	18.8	18.7	199	1007	352	3.31	0.44	8.68	420	0.35	calc.	climate	2	0.104695958	2.06536572	S. boganidensis
83	13-Jul-17	15:51:51	11.4	1.7	397	4	0	18.7	18.7	199.7	1007	352	3.31	0.44	8.68	420	0.35	calc.	climate	2	0.104695958	2.06536572	S. boganidensis
84	13-Jul-17	15:51:56	11.3	1.8	397	4	0	18.8	18.7	199	1007	357	3.55	0.48	8.15	420	0.35	calc.	climate	2	0.114213773	1.939254679	S. boganidensis
85	13-Jul-17	15:52:01	11.3	1.8	397	4	0	18.8	18.7	198.7	1007	357	3.55	0.48	8.15	420	0.35	calc.	climate	2	0.114213773	1.939254679	S. boganidensis
86	13-Jul-17	15:52:06	11.4	1.9	397	6	0	18.8	18.7	198.7	1007	347	3.76	0.54	11.27	420	0.35	calc.	climate	2	0.128490494	2.681644201	S. boganidensis
87	13-Jul-17	15:52:11	11.2	1.9	397	6	0	18.7	18.7	198.4	1007	347	3.76	0.54	11.27	420	0.35	calc.	climate	2	0.128490494	2.681644201	S. boganidensis
88	13-Jul-17	15:52:15	11.3	2.1	396	5	0	18.7	18.7	199.4	1007	353	4.23	0.63	10.9	420	0.35	calc.	climate	2	0.149905576	2.593604418	S. boganidensis
89	13-Jul-17	15:52:19	11.4	2.1	396	5	0	18.7	18.7	199	1007	353	4.23	0.63	10.9	420	0.35	calc.	climate	2	0.149905576	2.593604418	S. boganidensis
90	13-Jul-17	15:55:13	11.1	2	397	4	0	18.4	18.4	199.4	1007	365	3.97	0.6	7.46	420	0.35	calc.	climate	2	0.142767216	1.775072381	S. boganidensis
91	13-Jul-17	15:55:18	11.1	2	397	4	0	18.4	18.4	199.4	1007	365	3.97	0.6	7.46	420	0.35	calc.	climate	2	0.142767216	1.775072381	S. boganidensis
92	13-Jul-17	15:55:25	11.2	2.1	397	4	0	18.4	18.3	201.7	1007	364	4.13	0.64	8.09	420	0.35	calc.	climate	2	0.15228503	1.924977958	S. boganidensis
93	13-Jul-17	15:55:34	11.2	2.2	397	4	0	18.3	18.3	199.4	1007	367	4.38	0.69	7.84	420	0.35	calc.	climate	2	0.164182298	1.865491618	S. boganidensis
94	13-Jul-17	15:55:42	11	2.2	398	4	0	18.3	18.3	198.4	1007	366	4.42	0.71	8.15	420	0.35	calc.	climate	2	0.168941205	1.939254679	S. boganidensis
95	13-Jul-17	15:55:49	11.1	2.2	398	4	0	18.3	18.3	199.4	1007	366	4.42	0.71	8.15	420	0.35	calc.	climate	2	0.168941205	1.939254679	S. boganidensis
96	13-Jul-17	15:55:54	11	2.2	398	4	0	18.3	18.3	199.4	1007	368	4.44	0.71	7.76	420	0.35	calc.	climate	2	0.168941205	1.846455989	S. boganidensis
97	13-Jul-17	15:55:59	11	2.2	398	4	0	18.3	18.3	198.7	1007	368	4.44	0.71	7.76	420	0.35	calc.	climate	2	0.168941205	1.846455989	S. boganidensis
98	13-Jul-17	15:56:04	11.1	2.3	397	4	0	18.3	18.3	201	1007	370	4.53	0.74	7.15	420	0.35	calc.	climate	2	0.176079566	1.70130932	S. boganidensis
99	13-Jul-17	15:56:12	11.1	2.3	397	3	0	18.3	18.3	199	1007	376	4.6	0.77	5.52	420	0.35	calc.	climate	2	0.183217927	1.313458384	S. boganidensis
100	13-Jul-17	15:57:07	11.1	2.5	398	4	91	18.3	18.5	198.7	1007	373	5	0.86	7.21	420	0.35	calc.	climate	2	0.204633009	1.715586041	S. boganidensis
101	13-Jul-17	15:57:13	11.2	2.5	398	4	91	18.2	18.5	198.7	1007	373	5	0.86	7.21	420	0.35	calc.	climate	2	0.204633009	1.715586041	S. boganidensis
102	13-Jul-17	15:57:20	10.9	2.6	398	4	91	18.2	18.4	199	1007	373	5.08	0.89	7.28	420	0.35	calc.	climate	2	0.21177137	1.732242217	S. boganidensis
103	13-Jul-17	15:57:28	10.7	2.7	398	4	91	18.3	18.4	198.7	1007	373	5.34	0.94	7.68	420	0.35	calc.	climate	2	0.223668638	1.82742036	S. boganidensis
104	13-Jul-17	15:57:40	10.9	3	398	5	91	18.3	18.5	200.4	1007	371	5.95	1.07	9	420	0.35	calc.	climate	2	0.254601535	2.141508235	S. boganidensis
105	13-Jul-17	15:57:50	11.3	2.7	398	5	91	18.2	18.4	199.4	1007	368	5.38	0.96	9.89	420	0.35	calc.	climate	2	0.228427545	2.353279605	S. boganidensis
106	13-Jul-17	15:57:58	10.8	2.3	398	4	91	18.2	18.3	200	1007	367	4.57	0.78	8.72	420	0.35	calc.	climate	2	0.18559738	2.074883534	S. boganidensis
107	13-Jul-17	15:58:07	10.4	2.8	398	5	91	18.2	18.3	198.7	1007	368	5.47	0.98	9.5	420	0.35	calc.	climate	2	0.233186452	2.260480915	S. boganidensis
108	13-Jul-17	15:58:17	10.9	3.3	399	6	91	18.2	18.4	199	1007	368	6.59	1.25	11.53	420	0.35	calc.	climate	2	0.297431699	2.743509994	S. boganidensis
109	13-Jul-17	15:58:26	10.8	2.8	399	6	91	18.2	18.3	199.7	1007	366	5.54	1.01	10.98	420	0.35	calc.	climate	2	0.240324813	2.612640047	S. boganidensis
110	13-Jul-17	15:59:14	10.8	3	398	6	182	18.2	18.5	200.7	1007	362	5.85	1.04	12.68	420	0.35	calc.	climate	2	0.247463174	3.017147158	S. boganidensis
111	13-Jul-17	15:59:25	10.8	3	398	8	182	18.1	18.5	198.7	1007	356	5.88	1.05	15.14	420	0.35	calc.	climate	2	0.249842627	3.602492742	S. boganidensis
112	13-Jul-17	15:59:42	10.8	3	399	9	182	18.1	18.5	199	1007	351	5.96	1.1	17.6	420	0.35	calc.	climate	2	0.261739895	4.187838326	S. boganidensis
113	13-Jul-17	15:59:52	10.8	2.9	398	8	182	18.1	18.5	200.7	1007	352	5.8	1.04	16.66	420	0.35	calc.	climate	2	0.247463174	3.964169688	S. boganidensis
114	13-Jul-17	16:00:02	10.6	3	398	9	182	18.1	18.5	198.7	1007	349	6.04	1.11	18.36	420	0.35	calc.	climate	2	0.264119349	4.368676799	S. boganidensis
115	13-Jul-17	16:00:12	10.7	2.9	398	9	182	18.1	18.5	200	1007	346	5.72	1.02	18.89	420	0.35	calc.	climate	2	0.242704267	4.49478784	S. boganidensis
116	13-Jul-17	16:00:21	10.7	3	398	10	182	18	18.4	199.4	1007	347	6.02	1.11	19.49	420	0.35	calc.	climate	2	0.264119349	4.637555055	S. boganidensis
117	13-Jul-17	16:00:39	10.8	3	399	11	182	18	18.4	198.4	1007	341	6.03	1.14	22.39	420	0.35	calc.	climate	2	0.27125771	5.327596598	S. boganidensis
118	13-Jul-17	16:00:49	10.7	3.1	399	11	182	18	18.4	199.4	1007	341	6.14	1.16	22.91	420	0.35	calc.	climate	2	0.276016617	5.451328185	S. boganidensis
119	13-Jul-17	16:00:59	10.8	2.9	399	12	182	18	18.4	199.4	1007	335	5.73	1.04	23.53	420	0.35	calc.	climate	2	0.247463174	5.598854307	S. boganidensis
120	13-Jul-17	16:01:47	10.7	3.1	399	13	273	17.9	18.5	200.7	1007	332	6.2	1.15	26.75	420	0.35	calc.	climate	2	0.273637163	6.365038365	S. boganidensis
121	13-Jul-17	16:01:56	10.7	3.1	399	14	273	17.9	18.6	199	1007	325	6.09	1.11	28.86	420	0.35	calc.	climate	2	0.264119349	6.867103073	S. boganidensis
122	13-Jul-17	16:02:11	10.7	3	399	14	273	17.9	18.6	199.4	1007	325	5.93	1.07	28.3	420	0.35	calc.	climate	2	0.254601535	6.733853672	S. boganidensis
123	13-Jul-17	16:02:16	10.7	3	399	15	273	17.9	18.5	199.4	1007	325	6	1.13	29.32	420	0.35	calc.	climate	2	0.268878256	6.976557938	S. boganidensis
124	13-Jul-17	16:02:25	10.7	3.1	399	15	273	17.9	18.5	200.7	1007	325	6.06	1.14	29.15	420	0.35	calc.	climate	2	0.27125771	6.936107227	S. boganidensis
125	13-Jul-17	16:02:33	10.8	3.1	399	15	273	17.9	18.5	199.4	1007	325	6.13	1.15	29.49	420	0.35	calc.	climate	2	0.273637163	7.01700865	S. boganidensis
126	13-Jul-17	16:02:43	10.8	3.1	399	15	273	17.9	18.5	200	1007	326	6.23	1.2	29.95	420	0.35	calc.	climate	2	0.285534431	7.126463515	S. boganidensis
127	13-Jul-17	16:02:52	10.9	3.1	399	16	273	17.9	18.5	199	1007	320	6.19	1.17	31.73	420	0.35	calc.	climate	2	0.278396071	7.550006255	S. boganidensis
128	13-Jul-17	16:03:02	10.8	3.1	399	16	273	17.9	18.5	198.7	1007	320	6.21	1.18	32.07	420	0.35	calc.	climate	2	0.280775524	7.630907677	S. boganidensis
129	13-Jul-17	16:03:12	10.8	3.2	399	16	273	17.9	18.5	198.7	1007	320	6.27	1.21	32.69	420	0.35	calc.	climate	2	0.287913885	7.7784338	S. boganidensis
130	13-Jul-17	16:03:56	10.8	3.1	399	17	364	17.9	18.7	199	1007	316	6.16	1.12	33.02	420	0.35	calc.	climate	2	0.266498803	7.856955768	S. boganidensis
131	13-Jul-17	16:04:04	10.8	3.2	400	17	364	17.9	18.7	198.7	1007	316	6.29	1.16	33.59	420	0.35	calc.	climate	2	0.276016617	7.992584623	S. boganidensis
132	13-Jul-17	16:04:11	10.7	3.1	400	17	364	17.9	18.6	198.7	1007	313	6.08	1.12	34.12	420	0.35	calc.	climate	2	0.266498803	8.118695664	S. boganidensis
133	13-Jul-17	16:04:18	10.8	3.2	400	17	364	17.9	18.6	200.4	1007	315	6.28	1.16	33.89	420	0.35	calc.	climate	2	0.276016617	8.063968231	S. boganidensis
134	13-Jul-17	16:04:27	10.8	3.1	400	17	364	17.9	18.7	199.4	1007	314	6.21	1.13	34.17	420	0.35	calc.	climate	2	0.268878256	8.130592932	S. boganidensis
135	13-Jul-17	16:04:39	10.8	3.2	400	18	364	17.9	18.7	200.7	1007	314	6.3	1.17	34.83	420	0.35	calc.	climate	2	0.278396071	8.287636869	S. boganidensis
136	13-Jul-17	16:04:47	10.8	3.2	400	17	364	17.9	18.7	199.7	1007	314	6.32	1.16	34.54	420	0.35	calc.	climate	2	0.276016617	8.218632715	S. boganidensis
137	13-Jul-17	16:04:54	10.8	3.2	400	17	364	17.9	18.7	200	1006	314	6.32	1.16	34.54	420	0.35	calc.	climate	2	0.276016617	8.218632715	S. boganidensis
138	13-Jul-17	16:05:01	10.9	3.1	400	17	364	17.9	18.7	198.4	1007	315	6.14	1.13	33.59	420	0.35	calc.	climate	2	0.268878256	7.992584623	S. boganidensis
139	13-Jul-17	16:05:05	10.8	3.2	400	17	364	17.9	18.6	198.4	1007	314	6.24	1.18	34.84	420	0.35	calc.	climate	2	0.280775524	8.290016323	S. boganidensis
140	13-Jul-17	16:05:38	10.9	3.2	400	19	455	18	19	201	1007	308	6.4	1.15	37.15	420	0.35	calc.	climate	2	0.273637163	8.839670103	S. boganidensis
141	13-Jul-17	16:05:47	10.9	3.1	400	18	455	18	19	199.4	1007	307	6.19	1.09	36.12	420	0.35	calc.	climate	2	0.259360442	8.594586383	S. boganidensis
142	13-Jul-17	16:05:55	10.9	3.2	400	18	455	18	19	200.4	1007	311	6.41	1.14	35.61	420	0.35	calc.	climate	2	0.27125771	8.473234249	S. boganidensis
143	13-Jul-17	16:06:03	11	3.2	400	18	455	18	19	199.4	1007	310	6.33	1.12	35.57	420	0.35	calc.	climate	2	0.266498803	8.463716435	S. boganidensis
144	13-Jul-17	16:06:14	10.9	3.2	400	18	455	18	19	200	1007	310	6.36	1.13	35.9	420	0.35	calc.	climate	2	0.268878256	8.542238404	S. boganidensis
145	13-Jul-17	16:06:22	11	3.2	400	18	455	18	19	199.4	1007	311	6.36	1.13	35.5	420	0.35	calc.	climate	2	0.268878256	8.44706026	S. boganidensis
146	13-Jul-17	16:06:28	10.9	3.2	400	18	455	18	19	199.4	1007	311	6.36	1.13	35.5	420	0.35	calc.	climate	2	0.268878256	8.44706026	S. boganidensis
147	13-Jul-17	16:06:34	11	3.2	400	18	455	18	19	200.7	1007	310	6.42	1.14	36.27	420	0.35	calc.	climate	2	0.27125771	8.630278187	S. boganidensis
148	13-Jul-17	16:06:39	10.9	3.3	400	18	455	18	19	199	1007	310	6.5	1.17	36.54	420	0.35	calc.	climate	2	0.278396071	8.694523434	S. boganidensis
149	13-Jul-17	16:06:52	11	3.2	400	18	455	18.1	19.1	200.7	1007	309	6.34	1.1	35.52	420	0.35	calc.	climate	2	0.261739895	8.451819167	S. boganidensis
150	13-Jul-17	16:07:26	10.9	3.3	400	18	546	18.2	19.3	198.7	1007	311	6.63	1.15	35.84	420	0.35	calc.	climate	2	0.273637163	8.527961682	S. boganidensis
151	13-Jul-17	16:07:31	11	3.4	401	18	546	18.2	19.3	200.7	1007	309	6.65	1.14	36.34	420	0.35	calc.	climate	2	0.27125771	8.646934362	S. boganidensis
152	13-Jul-17	16:07:38	11	3.3	401	18	546	18.1	19.3	198.7	1007	306	6.46	1.09	36.73	420	0.35	calc.	climate	2	0.259360442	8.739733052	S. boganidensis
153	13-Jul-17	16:07:46	11	3.3	400	18	546	18.1	19.3	198.7	1007	307	6.45	1.1	36.36	420	0.35	calc.	climate	2	0.261739895	8.651693269	S. boganidensis
154	13-Jul-17	16:07:54	11	3.3	400	18	546	18.1	19.3	199	1007	307	6.45	1.1	36.36	420	0.35	calc.	climate	2	0.261739895	8.651693269	S. boganidensis
155	13-Jul-17	16:07:59	11	3.2	400	18	546	18.2	19.3	199	1007	304	6.3	1.05	36.81	420	0.35	calc.	climate	2	0.249842627	8.758768681	S. boganidensis
156	13-Jul-17	16:08:06	11	3.2	401	19	546	18.2	19.3	199	1007	304	6.37	1.06	37.01	420	0.35	calc.	climate	2	0.252222081	8.806357752	S. boganidensis
157	13-Jul-17	16:08:12	11	3.2	401	19	546	18.2	19.3	199	1007	304	6.37	1.06	37.01	420	0.35	calc.	climate	2	0.252222081	8.806357752	S. boganidensis
158	13-Jul-17	16:08:18	10.9	3.3	401	18	546	18.1	19.3	199	1007	309	6.54	1.13	36.47	420	0.35	calc.	climate	2	0.268878256	8.677867258	S. boganidensis
159	13-Jul-17	16:08:22	11	3.3	401	18	546	18.2	19.3	199	1007	309	6.54	1.13	36.47	420	0.35	calc.	climate	2	0.268878256	8.677867258	S. boganidensis
160	13-Jul-17	16:08:51	11	3.2	401	18	682	18.2	19.6	198.7	1007	303	6.34	0.98	35.68	420	0.35	calc.	climate	2	0.233186452	8.489890424	S. boganidensis
161	13-Jul-17	16:08:58	11	3.2	401	18	682	18.2	19.6	199	1007	306	6.42	1.01	35.05	420	0.35	calc.	climate	2	0.240324813	8.339984848	S. boganidensis
162	13-Jul-17	16:09:05	11	3.2	400	17	682	18.2	19.6	200.7	1007	306	6.31	0.98	34.43	420	0.35	calc.	climate	2	0.233186452	8.192458725	S. boganidensis
163	13-Jul-17	16:09:13	11	3.3	400	18	682	18.1	19.5	198.7	1007	307	6.45	1.03	35	420	0.35	calc.	climate	2	0.24508372	8.32808758	S. boganidensis
164	13-Jul-17	16:09:20	10.9	3.3	400	18	682	18.1	19.5	198.7	1007	307	6.45	1.03	35	420	0.35	calc.	climate	2	0.24508372	8.32808758	S. boganidensis
165	13-Jul-17	16:09:25	11	3.1	400	17	682	18.2	19.5	200.4	1007	304	6.24	0.97	34.88	420	0.35	calc.	climate	2	0.230806999	8.299534137	S. boganidensis
166	13-Jul-17	16:09:32	11	3.1	400	17	682	18.1	19.6	198.7	1007	306	6.2	0.95	33.71	420	0.35	calc.	climate	2	0.226048091	8.021138066	S. boganidensis
167	13-Jul-17	16:09:42	11	3.2	400	17	682	18.1	19.6	199.4	1007	306	6.32	0.99	34.45	420	0.35	calc.	climate	2	0.235565906	8.197217632	S. boganidensis
168	13-Jul-17	16:09:49	11.1	3.2	400	17	682	18.2	19.6	199.4	1007	306	6.25	0.97	34.19	420	0.35	calc.	climate	2	0.230806999	8.135351839	S. boganidensis
169	13-Jul-17	16:09:54	11	3.2	400	17	682	18.1	19.6	199	1007	306	6.25	0.97	34.19	420	0.35	calc.	climate	2	0.230806999	8.135351839	S. boganidensis
170	13-Jul-17	16:10:15	11	3.2	400	18	819	18	19.8	199	1007	302	6.33	0.95	34.93	420	0.35	calc.	climate	2	0.226048091	8.311431405	S. boganidensis
171	13-Jul-17	16:10:21	11	3.1	400	17	819	18.1	19.8	200.7	1007	301	6.21	0.91	34.34	420	0.35	calc.	climate	2	0.216530277	8.171043643	S. boganidensis
172	13-Jul-17	16:10:28	11.1	3.3	400	16	819	18.2	19.9	199.7	1007	308	6.47	0.96	32.94	420	0.35	calc.	climate	2	0.228427545	7.83792014	S. boganidensis
173	13-Jul-17	16:10:38	11	3.2	401	17	819	18.1	19.8	200.4	1007	307	6.45	0.98	34.01	420	0.35	calc.	climate	2	0.233186452	8.092521674	S. boganidensis
174	13-Jul-17	16:10:45	11	3.2	401	17	819	18.1	19.8	198	1007	307	6.45	0.98	34.01	420	0.35	calc.	climate	2	0.233186452	8.092521674	S. boganidensis
175	13-Jul-17	16:10:53	11	3.2	401	17	819	18.1	19.8	199.4	1007	302	6.28	0.93	34.59	420	0.35	calc.	climate	2	0.221289184	8.230529983	S. boganidensis
176	13-Jul-17	16:10:59	11	3.3	400	17	819	18.1	19.9	200.4	1007	305	6.43	0.95	34.03	420	0.35	calc.	climate	2	0.226048091	8.097280581	S. boganidensis
177	13-Jul-17	16:11:04	11.1	3.3	400	17	819	18	19.9	199.4	1007	305	6.43	0.95	34.03	420	0.35	calc.	climate	2	0.226048091	8.097280581	S. boganidensis
178	13-Jul-17	16:11:08	11	3.2	400	17	819	18.1	19.8	199.7	1007	302	6.33	0.95	34.88	420	0.35	calc.	climate	2	0.226048091	8.299534137	S. boganidensis
179	13-Jul-17	16:11:18	11	3.3	400	17	819	18.2	19.8	200.7	1007	306	6.44	0.98	34.28	420	0.35	calc.	climate	2	0.233186452	8.156766921	S. boganidensis
180	13-Jul-17	16:16:03	11.8	1.6	400	6	0	18.2	18.2	198.7	1007	347	3.12	0.47	11.11	524	0.35	calc.	climate	3	0.089626301	2.118613211	S. boganidensis
181	13-Jul-17	16:16:08	11.7	1.6	400	6	0	18.1	18.2	199.4	1007	347	3.12	0.47	11.11	524	0.35	calc.	climate	3	0.089626301	2.118613211	S. boganidensis
183	13-Jul-17	16:16:29	11.8	1.8	400	11	0	18.2	18.2	199	1007	318	3.55	0.59	21.04	524	0.35	calc.	climate	3	0.112509612	4.012207198	S. boganidensis
184	13-Jul-17	16:16:32	11.9	1.8	400	11	0	18.1	18.2	199	1007	318	3.55	0.59	21.04	524	0.35	calc.	climate	3	0.112509612	4.012207198	S. boganidensis
185	13-Jul-17	16:16:45	11.9	2	399	10	0	18.2	18.2	201	1007	328	3.9	0.69	20.37	524	0.35	calc.	climate	3	0.131579038	3.884442044	S. boganidensis
186	13-Jul-17	16:16:50	11.9	2	399	11	0	18.2	18.2	198.7	1007	325	4.07	0.74	22.53	524	0.35	calc.	climate	3	0.141113751	4.296341643	S. boganidensis
187	13-Jul-17	16:16:57	11.9	2	399	11	0	18.1	18.2	199.7	1007	325	4.07	0.74	22.53	524	0.35	calc.	climate	3	0.141113751	4.296341643	S. boganidensis
188	13-Jul-17	16:17:04	11.9	2.2	400	11	0	18.2	18.1	200.4	1007	331	4.44	0.86	22.82	524	0.35	calc.	climate	3	0.163997062	4.351642978	S. boganidensis
189	13-Jul-17	16:17:10	11.9	2.2	400	12	0	18.2	18.1	199.4	1007	326	4.37	0.84	24.34	524	0.35	calc.	climate	3	0.160183177	4.64149825	S. boganidensis
190	13-Jul-17	16:17:50	12.1	2.8	400	15	91	18.2	18.3	199.7	1007	329	5.47	1.23	29.35	524	0.35	calc.	climate	3	0.234553938	5.596876485	S. boganidensis
191	13-Jul-17	16:17:58	12	2.6	400	15	91	18.1	18.3	201.4	1007	325	5.2	1.13	29.52	524	0.35	calc.	climate	3	0.215484512	5.629294509	S. boganidensis
192	13-Jul-17	16:18:05	12.1	2.7	400	15	91	18.2	18.3	198.7	1007	329	5.33	1.19	28.94	524	0.35	calc.	climate	3	0.226926168	5.518691839	S. boganidensis
193	13-Jul-17	16:18:10	12	2.7	400	15	91	18.2	18.3	199.4	1007	329	5.33	1.19	28.94	524	0.35	calc.	climate	3	0.226926168	5.518691839	S. boganidensis
194	13-Jul-17	16:18:16	12.1	2.8	400	15	91	18.2	18.3	201.4	1007	332	5.59	1.29	29.05	524	0.35	calc.	climate	3	0.245995593	5.539668208	S. boganidensis
195	13-Jul-17	16:18:23	12.1	2.8	400	15	91	18.2	18.3	199	1007	332	5.59	1.3	29.11	524	0.35	calc.	climate	3	0.247902536	5.551109863	S. boganidensis
196	13-Jul-17	16:18:31	12.1	2.8	400	15	91	18.1	18.3	198.7	1007	332	5.59	1.3	29.11	524	0.35	calc.	climate	3	0.247902536	5.551109863	S. boganidensis
197	13-Jul-17	16:18:37	12.1	2.7	399	15	91	18.2	18.3	201	1007	330	5.43	1.24	28.91	524	0.35	calc.	climate	3	0.23646088	5.512971012	S. boganidensis
198	13-Jul-17	16:18:45	12.1	2.9	399	15	91	18.2	18.3	199.4	1007	334	5.75	1.39	29.2	524	0.35	calc.	climate	3	0.265065019	5.568272346	S. boganidensis
199	13-Jul-17	16:18:51	12.1	2.9	399	15	91	18.2	18.3	199.7	1007	334	5.75	1.39	29.2	524	0.35	calc.	climate	3	0.265065019	5.568272346	S. boganidensis
200	13-Jul-17	16:19:29	12.2	3.2	399	15	182	18.3	18.6	199.7	1007	337	6.33	1.62	29.8	524	0.35	calc.	climate	3	0.308924699	5.682688902	S. boganidensis
201	13-Jul-17	16:19:36	12.1	3.2	399	15	182	18.2	18.6	199.7	1007	337	6.33	1.62	29.78	524	0.35	calc.	climate	3	0.308924699	5.678875016	S. boganidensis
202	13-Jul-17	16:19:42	12.2	3.2	399	17	182	18.2	18.6	199.7	1007	331	6.42	1.64	33.15	524	0.35	calc.	climate	3	0.312738584	6.321514667	S. boganidensis
203	13-Jul-17	16:19:48	12.2	3.2	399	17	182	18.2	18.6	199.4	1007	331	6.42	1.64	33.15	524	0.35	calc.	climate	3	0.312738584	6.321514667	S. boganidensis
204	13-Jul-17	16:19:55	12.2	3.2	399	17	182	18.3	18.6	200	1007	330	6.29	1.6	33.08	524	0.35	calc.	climate	3	0.305110814	6.308166069	S. boganidensis
205	13-Jul-17	16:20:03	12.2	3.2	399	18	182	18.3	18.7	199	1007	324	6.34	1.6	36.25	524	0.35	calc.	climate	3	0.305110814	6.912666869	S. boganidensis
206	13-Jul-17	16:20:10	12	3.1	399	18	182	18.3	18.8	199.7	1007	321	6.15	1.47	36.19	524	0.35	calc.	climate	3	0.28032056	6.901225213	S. boganidensis
207	13-Jul-17	16:20:15	12.3	3.1	399	18	182	18.4	18.8	200	1007	321	6.15	1.47	36.19	524	0.35	calc.	climate	3	0.28032056	6.901225213	S. boganidensis
208	13-Jul-17	16:20:19	12.3	3.1	399	19	182	18.4	18.8	198.7	1007	316	6.07	1.45	38.07	524	0.35	calc.	climate	3	0.276506675	7.259730419	S. boganidensis
209	13-Jul-17	16:20:23	12.3	3.1	399	19	182	18.4	18.8	199	1007	316	6.07	1.45	38.07	524	0.35	calc.	climate	3	0.276506675	7.259730419	S. boganidensis
210	13-Jul-17	16:20:40	12.3	3.3	399	22	273	18.4	19	198.4	1007	310	6.56	1.6	43.17	524	0.35	calc.	climate	3	0.305110814	8.232271137	S. boganidensis
211	13-Jul-17	16:20:45	12.3	3.3	399	22	273	18.4	19	199.4	1007	310	6.56	1.6	43.17	524	0.35	calc.	climate	3	0.305110814	8.232271137	S. boganidensis
212	13-Jul-17	16:20:50	12.7	3.4	399	22	273	18.4	19	200.4	1007	312	6.74	1.73	43.93	524	0.35	calc.	climate	3	0.329901067	8.377198773	S. boganidensis
213	13-Jul-17	16:20:55	12.3	3.4	399	22	273	18.4	19	199.4	1007	312	6.74	1.73	43.93	524	0.35	calc.	climate	3	0.329901067	8.377198773	S. boganidensis
214	13-Jul-17	16:21:00	12.1	3.3	399	22	273	18.4	18.9	199	1007	309	6.59	1.65	44.57	524	0.35	calc.	climate	3	0.314645526	8.499243099	S. boganidensis
215	13-Jul-17	16:21:05	12.3	3.3	399	22	273	18.4	18.9	199.4	1007	309	6.59	1.65	44.57	524	0.35	calc.	climate	3	0.314645526	8.499243099	S. boganidensis
216	13-Jul-17	16:21:09	12.3	3.5	399	22	273	18.4	19	200.4	1007	313	6.89	1.8	44.23	524	0.35	calc.	climate	3	0.343249665	8.434407051	S. boganidensis
217	13-Jul-17	16:21:13	12.2	3.5	399	22	273	18.5	19	200.4	1007	313	6.89	1.8	44.23	524	0.35	calc.	climate	3	0.343249665	8.434407051	S. boganidensis
218	13-Jul-17	16:21:18	12.4	3.6	399	25	273	18.5	19.1	199.4	1007	305	7.08	1.86	49.46	524	0.35	calc.	climate	3	0.354691321	9.431738023	S. boganidensis
219	13-Jul-17	16:21:22	12.6	3.6	399	25	273	18.5	19.1	198.4	1007	305	7.08	1.86	49.46	524	0.35	calc.	climate	3	0.354691321	9.431738023	S. boganidensis
220	13-Jul-17	16:21:39	12.4	3.4	399	26	364	18.5	19.2	199	1007	294	6.64	1.65	52.4	524	0.35	calc.	climate	3	0.314645526	9.992379142	S. boganidensis
221	13-Jul-17	16:21:46	12.4	3.7	399	26	364	18.5	19.2	199	1007	302	7.25	1.98	52.51	524	0.35	calc.	climate	3	0.377574632	10.01335551	S. boganidensis
222	13-Jul-17	16:21:53	12.6	3.5	399	27	364	18.5	19.3	198.7	1007	293	6.86	1.73	54.32	524	0.35	calc.	climate	3	0.329901067	10.35851212	S. boganidensis
223	13-Jul-17	16:21:58	12.5	3.5	399	27	364	18.5	19.3	199.7	1007	293	6.86	1.73	54.32	524	0.35	calc.	climate	3	0.329901067	10.35851212	S. boganidensis
224	13-Jul-17	16:22:05	12.5	3.8	399	27	364	18.5	19.3	199.4	1007	302	7.46	2.09	54.12	524	0.35	calc.	climate	3	0.398551	10.32037327	S. boganidensis
225	13-Jul-17	16:22:14	12.7	3.8	399	29	364	18.5	19.3	199.4	1007	297	7.47	2.1	57.1	524	0.35	calc.	climate	3	0.400457943	10.88864216	S. boganidensis
226	13-Jul-17	16:22:24	12.6	3.7	399	28	364	18.5	19.2	199	1007	297	7.24	2.08	56.34	524	0.35	calc.	climate	3	0.396644058	10.74371452	S. boganidensis
227	13-Jul-17	16:22:31	12.6	3.6	399	29	364	18.5	19.3	199.7	1007	292	7.23	2	58.34	524	0.35	calc.	climate	3	0.381388517	11.12510304	S. boganidensis
228	13-Jul-17	16:22:38	12.6	3.6	399	29	364	18.5	19.3	199.4	1007	292	7.23	2	58.34	524	0.35	calc.	climate	3	0.381388517	11.12510304	S. boganidensis
229	13-Jul-17	16:22:43	12.6	3.8	399	30	364	18.5	19.3	198.4	1007	296	7.44	2.19	58.72	524	0.35	calc.	climate	3	0.417620426	11.19756686	S. boganidensis
230	13-Jul-17	16:23:06	12.5	4.1	399	30	455	18.5	19.5	200.4	1007	298	8.1	2.47	60.31	524	0.35	calc.	climate	3	0.471014818	11.50077073	S. boganidensis
231	13-Jul-17	16:23:13	12.5	4	399	31	455	18.5	19.5	198.7	1007	295	7.96	2.37	61.26	524	0.35	calc.	climate	3	0.451945393	11.68193027	S. boganidensis
232	13-Jul-17	16:23:20	12.5	4.1	399	31	455	18.5	19.5	199.4	1007	296	8.04	2.44	61.19	524	0.35	calc.	climate	3	0.465293991	11.66858167	S. boganidensis
233	13-Jul-17	16:23:26	12.6	4.1	399	31	455	18.5	19.5	199.4	1007	296	8.04	2.44	61.19	524	0.35	calc.	climate	3	0.465293991	11.66858167	S. boganidensis
234	13-Jul-17	16:23:31	12.6	4	399	31	455	18.5	19.5	200	1007	292	7.88	2.35	62.47	524	0.35	calc.	climate	3	0.448131507	11.91267032	S. boganidensis
235	13-Jul-17	16:23:40	12.5	4.1	399	32	455	18.4	19.4	201	1007	298	8.19	2.7	62.73	524	0.35	calc.	climate	3	0.514874498	11.96225083	S. boganidensis
236	13-Jul-17	16:23:48	12.5	4.3	399	32	455	18.4	19.4	200	1007	297	8.52	2.9	64.88	524	0.35	calc.	climate	3	0.553013349	12.37224349	S. boganidensis
237	13-Jul-17	16:23:53	12.6	4.3	399	32	455	18.4	19.4	199	1007	297	8.52	2.9	64.88	524	0.35	calc.	climate	3	0.553013349	12.37224349	S. boganidensis
238	13-Jul-17	16:23:59	12.5	4	399	32	455	18.5	19.4	200.7	1007	295	7.94	2.63	63.65	524	0.35	calc.	climate	3	0.5015259	12.13768955	S. boganidensis
239	13-Jul-17	16:24:09	12.6	4.2	399	33	455	18.5	19.4	199	1007	295	8.21	2.75	64.62	524	0.35	calc.	climate	3	0.524409211	12.32266298	S. boganidensis
240	13-Jul-17	16:24:39	12.7	4.5	399	33	546	18.6	19.8	201	1007	296	8.89	3.03	66.49	524	0.35	calc.	climate	3	0.577803603	12.67926124	S. boganidensis
241	13-Jul-17	16:24:47	12.6	4.4	399	34	546	18.6	19.7	198.7	1007	295	8.65	3.06	67.05	524	0.35	calc.	climate	3	0.583524431	12.78605003	S. boganidensis
242	13-Jul-17	16:24:56	12.8	4.6	399	34	546	18.6	19.8	199	1007	298	9.12	3.31	66.86	524	0.35	calc.	climate	3	0.631197995	12.74981812	S. boganidensis
243	13-Jul-17	16:25:05	12.8	4.6	399	34	546	18.6	19.7	198.7	1007	300	9.15	3.57	66.84	524	0.35	calc.	climate	3	0.680778503	12.74600423	S. boganidensis
244	13-Jul-17	16:25:15	12.8	4.5	399	34	546	18.6	19.7	199.4	1007	299	9	3.42	67.46	524	0.35	calc.	climate	3	0.652174364	12.86423467	S. boganidensis
245	13-Jul-17	16:25:23	12.6	4.6	399	33	546	18.5	19.7	199.4	1007	301	9.07	3.59	66.59	524	0.35	calc.	climate	3	0.684592388	12.69833067	S. boganidensis
246	13-Jul-17	16:25:35	12.8	4.6	399	33	546	18.5	19.7	200.4	1007	303	9.11	3.66	65.81	524	0.35	calc.	climate	3	0.697940986	12.54958915	S. boganidensis
247	13-Jul-17	16:25:42	12.8	4.6	399	34	546	18.5	19.7	198.4	1007	301	9.08	3.63	66.63	524	0.35	calc.	climate	3	0.692220158	12.70595844	S. boganidensis
248	13-Jul-17	16:25:49	12.8	4.6	399	34	546	18.5	19.7	198.4	1007	301	9.08	3.63	66.63	524	0.35	calc.	climate	3	0.692220158	12.70595844	S. boganidensis
249	13-Jul-17	16:25:57	12.7	4.5	399	34	546	18.5	19.6	200.7	1007	300	8.99	3.6	67.36	524	0.35	calc.	climate	3	0.68649933	12.84516525	S. boganidensis
250	13-Jul-17	16:26:17	12.6	4.5	399	34	682	18.4	19.9	199.7	1007	295	8.92	3.09	67.4	524	0.35	calc.	climate	3	0.589245259	12.85279302	S. boganidensis
251	13-Jul-17	16:26:21	12.6	4.5	399	34	682	18.4	19.9	199.4	1007	290	8.83	2.79	68.26	524	0.35	calc.	climate	3	0.532036981	13.01679008	S. boganidensis
252	13-Jul-17	16:26:26	12.7	4.5	399	34	682	18.4	19.9	199	1007	290	8.83	2.79	68.26	524	0.35	calc.	climate	3	0.532036981	13.01679008	S. boganidensis
253	13-Jul-17	16:26:32	12.6	4.5	399	34	682	18.4	19.8	200.7	1007	292	8.9	3	68.59	524	0.35	calc.	climate	3	0.572082775	13.07971919	S. boganidensis
254	13-Jul-17	16:26:40	12.5	4.3	399	33	682	18.4	19.8	199	1007	294	8.55	2.68	64.83	524	0.35	calc.	climate	3	0.511060613	12.36270877	S. boganidensis
255	13-Jul-17	16:26:46	12.6	4.3	399	33	682	18.4	19.8	198.7	1007	294	8.55	2.68	64.83	524	0.35	calc.	climate	3	0.511060613	12.36270877	S. boganidensis
256	13-Jul-17	16:26:52	12.6	4.2	399	33	682	18.3	19.8	201	1007	292	8.41	2.56	65.05	524	0.35	calc.	climate	3	0.488177302	12.40466151	S. boganidensis
257	13-Jul-17	16:26:59	12.7	4.4	399	30	682	18.4	19.9	198.7	1007	300	8.67	2.65	60.34	524	0.35	calc.	climate	3	0.505339785	11.50649155	S. boganidensis
258	13-Jul-17	16:27:14	12.5	4.3	399	30	682	18.4	19.8	199	1007	301	8.52	2.67	60.34	524	0.35	calc.	climate	3	0.50915367	11.50649155	S. boganidensis
259	13-Jul-17	16:27:19	12.5	4.3	399	29	682	18.4	19.8	198.7	1007	304	8.47	2.59	57.22	524	0.35	calc.	climate	3	0.493898129	10.91152547	S. boganidensis
260	13-Jul-17	16:27:47	12.5	4.4	399	28	819	18.3	20	199	1007	305	8.65	2.4	55.54	524	0.35	calc.	climate	3	0.45766622	10.59115911	S. boganidensis
261	13-Jul-17	16:27:52	12.4	4.4	399	28	819	18.3	20	199.4	1007	305	8.65	2.4	55.54	524	0.35	calc.	climate	3	0.45766622	10.59115911	S. boganidensis
262	13-Jul-17	16:27:57	12.5	4.4	399	27	819	18.3	20	199.4	1007	305	8.61	2.27	53.66	524	0.35	calc.	climate	3	0.432875967	10.23265391	S. boganidensis
263	13-Jul-17	16:28:03	12.4	4.4	399	27	819	18.3	20	199.7	1007	305	8.61	2.27	53.66	524	0.35	calc.	climate	3	0.432875967	10.23265391	S. boganidensis
264	13-Jul-17	16:28:08	12.3	4.3	400	27	819	18.2	20	200.7	1007	305	8.49	2.25	53.91	524	0.35	calc.	climate	3	0.429062081	10.28032747	S. boganidensis
265	13-Jul-17	16:28:15	12.4	4.2	400	27	819	18.2	20	197.7	1007	305	8.33	2.14	52.74	524	0.35	calc.	climate	3	0.408085713	10.05721519	S. boganidensis
266	13-Jul-17	16:28:25	12.3	4.2	399	27	819	18.2	19.9	198.4	1007	305	8.21	2.13	52.78	524	0.35	calc.	climate	3	0.40617877	10.06484296	S. boganidensis
267	13-Jul-17	16:28:33	12.4	4.1	399	27	819	18.3	20	199.7	1007	302	8.23	2.05	53.05	524	0.35	calc.	climate	3	0.39092323	10.11633041	S. boganidensis
268	13-Jul-17	16:28:39	12.3	4.1	399	27	819	18.2	20	199.4	1007	302	8.23	2.05	53.05	524	0.35	calc.	climate	3	0.39092323	10.11633041	S. boganidensis
269	13-Jul-17	16:28:45	12.4	4.2	400	27	819	18.2	19.9	198	1007	303	8.26	2.11	53.89	524	0.35	calc.	climate	3	0.402364885	10.27651359	S. boganidensis
1	13-Jul-17	16:33:46	11.9	2.9	401	2	0	17.6	17.6	199.7	1007	391	5.81	1.7	3.55	629	0.35	calc.	climate	4	0.270094169	0.564020177	S. glauca
2	13-Jul-17	16:33:50	11.8	2.9	401	2	0	17.5	17.6	200.4	1007	390	5.81	1.71	4.13	629	0.35	calc.	climate	4	0.271682958	0.656169952	S. glauca
3	13-Jul-17	16:33:57	11.8	3	401	0	0	17.6	17.5	199	1007	397	5.88	1.82	0.46	629	0.35	calc.	climate	4	0.28915964	0.073084305	S. glauca
4	13-Jul-17	16:34:01	11.8	3	401	0	0	17.6	17.5	199.4	1007	397	5.88	1.82	0.46	629	0.35	calc.	climate	4	0.28915964	0.073084305	S. glauca
5	13-Jul-17	16:34:05	11.7	3	401	0	0	17.6	17.5	200	1007	397	5.88	1.82	0.46	629	0.35	calc.	climate	4	0.28915964	0.073084305	S. glauca
6	13-Jul-17	16:34:09	11.8	3	401	0	0	17.5	17.6	201	1007	398	5.89	1.82	-0.09	629	0.35	calc.	climate	4	0.28915964	-0.014299103	S. glauca
7	13-Jul-17	16:34:14	11.8	3	401	0	0	17.6	17.6	198.7	1007	398	5.89	1.82	-0.09	629	0.35	calc.	climate	4	0.28915964	-0.014299103	S. glauca
8	13-Jul-17	16:34:18	11.8	3.2	401	0	0	17.4	17.5	198.7	1007	398	6.27	2.16	-0.33	629	0.35	calc.	climate	4	0.343178474	-0.052430045	S. glauca
9	13-Jul-17	16:34:23	11.7	3.2	401	0	0	17.4	17.5	198.7	1007	398	6.27	2.16	-0.33	629	0.35	calc.	climate	4	0.343178474	-0.052430045	S. glauca
10	13-Jul-17	16:34:29	11.9	3.1	401	0	0	17.5	17.6	201	1007	397	6.22	2.02	0.31	629	0.35	calc.	climate	4	0.320935424	0.049252466	S. glauca
11	13-Jul-17	16:35:45	11.7	3.7	401	3	136	17.3	17.6	201	1007	388	7.26	3.15	6.8	629	0.35	calc.	climate	4	0.500468607	1.080376676	S. glauca
12	13-Jul-17	16:35:49	11.6	3.7	401	3	136	17.2	17.6	199.4	1007	388	7.26	3.15	6.8	629	0.35	calc.	climate	4	0.500468607	1.080376676	S. glauca
13	13-Jul-17	16:35:54	11.5	3.7	401	6	136	17.2	17.5	199.4	1007	382	7.29	3.33	11.35	629	0.35	calc.	climate	4	0.529066814	1.803275776	S. glauca
14	13-Jul-17	16:36:03	11.5	3.6	401	5	136	17.2	17.5	198.7	1007	382	7.11	3.06	10.68	629	0.35	calc.	climate	4	0.486169504	1.696826898	S. glauca
15	13-Jul-17	16:36:12	11.5	3.7	401	7	136	17.2	17.5	199	1007	377	7.22	3.22	14.08	629	0.35	calc.	climate	4	0.511590132	2.237015236	S. glauca
16	13-Jul-17	16:36:20	11.7	3.6	401	7	136	17.2	17.5	199.4	1007	377	7.2	3.15	14.02	629	0.35	calc.	climate	4	0.500468607	2.2274825	S. glauca
17	13-Jul-17	16:36:25	11.6	3.6	401	7	136	17.2	17.5	200.4	1007	377	7.2	3.15	14.02	629	0.35	calc.	climate	4	0.500468607	2.2274825	S. glauca
18	13-Jul-17	16:36:30	11.5	3.7	401	9	136	17.2	17.4	199.4	1007	373	7.42	3.71	17.63	629	0.35	calc.	climate	4	0.589440804	2.801035412	S. glauca
19	13-Jul-17	16:36:35	11.6	3.7	401	9	136	17.2	17.4	198.7	1007	373	7.42	3.71	17.63	629	0.35	calc.	climate	4	0.589440804	2.801035412	S. glauca
20	13-Jul-17	16:36:40	11.6	3.7	401	9	136	17.2	17.4	198.7	1007	372	7.21	3.32	18.28	629	0.35	calc.	climate	4	0.527478024	2.904306712	S. glauca
21	13-Jul-17	16:37:18	11.5	3.9	402	14	273	17.1	17.6	198.7	1007	361	7.65	3.66	27.01	629	0.35	calc.	climate	4	0.581496858	4.29131971	S. glauca
22	13-Jul-17	16:37:23	11.5	3.9	402	14	273	17	17.6	201	1007	361	7.65	3.66	27.01	629	0.35	calc.	climate	4	0.581496858	4.29131971	S. glauca
23	13-Jul-17	16:37:29	11.5	3.9	402	16	273	17.1	17.6	199.4	1007	354	7.66	3.7	32.08	629	0.35	calc.	climate	4	0.587852015	5.09683585	S. glauca
24	13-Jul-17	16:37:36	11.4	3.9	402	16	273	17	17.6	199	1007	354	7.66	3.7	32.08	629	0.35	calc.	climate	4	0.587852015	5.09683585	S. glauca
25	13-Jul-17	16:37:41	11.5	4	402	16	273	17	17.6	200.7	1007	355	7.83	3.86	31.63	629	0.35	calc.	climate	4	0.613272643	5.025340334	S. glauca
26	13-Jul-17	16:37:46	11.5	3.9	402	18	273	17	17.6	199.7	1007	347	7.71	3.67	36.85	629	0.35	calc.	climate	4	0.583085647	5.854688312	S. glauca
27	13-Jul-17	16:37:52	11.5	3.9	402	18	273	17	17.6	198.7	1007	347	7.71	3.67	36.85	629	0.35	calc.	climate	4	0.583085647	5.854688312	S. glauca
28	13-Jul-17	16:37:57	11.5	3.8	402	19	273	17	17.5	198.7	1007	347	7.54	3.6	36.88	629	0.35	calc.	climate	4	0.571964123	5.85945468	S. glauca
29	13-Jul-17	16:38:01	11.5	3.8	402	19	273	16.9	17.5	201	1007	347	7.54	3.6	36.88	629	0.35	calc.	climate	4	0.571964123	5.85945468	S. glauca
30	13-Jul-17	16:38:06	11.5	3.9	402	20	273	17	17.5	198.7	1007	343	7.65	3.69	39.96	629	0.35	calc.	climate	4	0.586263226	6.348801763	S. glauca
31	13-Jul-17	16:38:39	11.4	3.9	402	23	409	16.8	17.8	200	1007	333	7.79	3.39	45.53	629	0.35	calc.	climate	4	0.538599549	7.233757364	S. glauca
32	13-Jul-17	16:38:46	11.4	3.9	402	24	409	16.9	17.7	198.4	1007	332	7.72	3.43	46.8	629	0.35	calc.	climate	4	0.544954706	7.435533596	S. glauca
33	13-Jul-17	16:38:54	11.5	3.9	402	24	409	16.8	17.8	199	1007	331	7.76	3.34	47.15	629	0.35	calc.	climate	4	0.530655603	7.491141219	S. glauca
34	13-Jul-17	16:38:58	11.4	3.9	402	24	409	16.9	17.8	200.7	1007	331	7.76	3.34	47.15	629	0.35	calc.	climate	4	0.530655603	7.491141219	S. glauca
35	13-Jul-17	16:39:05	11.3	3.9	402	25	409	16.8	17.7	198.7	1007	330	7.73	3.56	49.08	629	0.35	calc.	climate	4	0.565608966	7.79777754	S. glauca
36	13-Jul-17	16:39:11	11.4	3.9	402	25	409	16.8	17.7	198.7	1007	329	7.79	3.4	48.82	629	0.35	calc.	climate	4	0.540188338	7.75646902	S. glauca
37	13-Jul-17	16:39:19	11.3	3.9	402	25	409	16.8	17.7	198.4	1007	329	7.79	3.4	48.82	629	0.35	calc.	climate	4	0.540188338	7.75646902	S. glauca
38	13-Jul-17	16:39:25	11.3	4	402	26	409	16.8	17.6	199.4	1007	329	7.89	3.9	51.08	629	0.35	calc.	climate	4	0.6196278	8.115535386	S. glauca
39	13-Jul-17	16:39:41	11.4	3.9	403	26	409	16.8	17.7	199	1007	324	7.71	3.35	52.34	629	0.35	calc.	climate	4	0.532244392	8.315722829	S. glauca
40	13-Jul-17	16:39:50	11.3	4	403	27	409	16.7	17.6	199.4	1007	326	7.9	3.87	53.86	629	0.35	calc.	climate	4	0.614861432	8.557218792	S. glauca
41	13-Jul-17	16:40:42	11.4	4	403	27	546	16.6	17.8	199	1007	320	7.82	3.21	54.4	629	0.35	calc.	climate	4	0.510001343	8.643013411	S. glauca
42	13-Jul-17	16:40:48	11.3	4	402	27	546	16.6	17.8	199.7	1007	323	8.01	3.6	53.55	629	0.35	calc.	climate	4	0.571964123	8.507966326	S. glauca
43	13-Jul-17	16:40:55	11.3	4	402	27	546	16.6	17.8	199.4	1007	322	7.97	3.48	53.73	629	0.35	calc.	climate	4	0.552898652	8.536564532	S. glauca
44	13-Jul-17	16:41:02	11.3	4	402	27	546	16.6	17.8	199	1007	322	7.97	3.48	53.73	629	0.35	calc.	climate	4	0.552898652	8.536564532	S. glauca
45	13-Jul-17	16:41:09	11.2	4	403	27	546	16.5	17.7	200.4	1007	323	7.94	3.68	54.36	629	0.35	calc.	climate	4	0.584674437	8.636658254	S. glauca
46	13-Jul-17	16:41:17	11.3	4	403	27	546	16.6	17.7	198.4	1007	322	7.97	3.48	54.35	629	0.35	calc.	climate	4	0.552898652	8.635069465	S. glauca
47	13-Jul-17	16:41:25	11.3	4	403	27	546	16.5	17.7	199.4	1007	323	7.95	3.66	54.55	629	0.35	calc.	climate	4	0.581496858	8.666845249	S. glauca
48	13-Jul-17	16:41:36	11.3	3.9	403	27	546	16.6	17.7	199.4	1007	321	7.78	3.35	54.64	629	0.35	calc.	climate	4	0.532244392	8.681144352	S. glauca
49	13-Jul-17	16:41:41	11.3	3.9	403	27	546	16.5	17.7	199	1007	321	7.78	3.35	54.64	629	0.35	calc.	climate	4	0.532244392	8.681144352	S. glauca
50	13-Jul-17	16:41:46	11.3	3.9	403	28	546	16.5	17.7	199.7	1007	321	7.8	3.42	55.12	629	0.35	calc.	climate	4	0.543365917	8.757406235	S. glauca
51	13-Jul-17	16:42:14	11.3	4	404	28	682	16.4	17.9	198.7	1007	317	7.86	3.12	56.13	629	0.35	calc.	climate	4	0.49570224	8.917873948	S. glauca
52	13-Jul-17	16:42:21	11.2	4	404	28	682	16.4	17.9	199	1007	317	7.86	3.12	56.13	629	0.35	calc.	climate	4	0.49570224	8.917873948	S. glauca
53	13-Jul-17	16:42:26	11.3	3.9	403	28	682	16.4	17.9	201.4	1007	318	7.76	3.08	54.85	629	0.35	calc.	climate	4	0.489347083	8.714508926	S. glauca
54	13-Jul-17	16:42:32	11.3	3.9	403	27	682	16.4	17.9	198.4	1007	320	7.77	3.09	53.87	629	0.35	calc.	climate	4	0.490935872	8.558807582	S. glauca
55	13-Jul-17	16:42:41	11.3	3.9	403	27	682	16.4	17.9	199.4	1007	320	7.77	3.09	53.87	629	0.35	calc.	climate	4	0.490935872	8.558807582	S. glauca
56	13-Jul-17	16:42:47	11.3	3.9	406	30	682	16.4	17.8	199.7	1007	315	7.74	3.11	58.98	629	0.35	calc.	climate	4	0.494113451	9.370678878	S. glauca
57	13-Jul-17	16:42:56	11.3	3.9	406	29	682	16.4	17.8	198.4	1007	316	7.79	3.13	58.58	629	0.35	calc.	climate	4	0.497291029	9.307127309	S. glauca
58	13-Jul-17	16:43:03	11.3	3.9	404	27	682	16.3	17.8	200.7	1007	320	7.76	3.06	53.91	629	0.35	calc.	climate	4	0.486169504	8.565162739	S. glauca
59	13-Jul-17	16:43:08	11.3	3.9	404	27	682	16.3	17.8	198.7	1007	320	7.76	3.06	53.91	629	0.35	calc.	climate	4	0.486169504	8.565162739	S. glauca
60	13-Jul-17	16:43:13	11.2	4	404	26	682	16.3	17.7	200	1007	324	7.83	3.31	52.45	629	0.35	calc.	climate	4	0.525889235	8.333199511	S. glauca
61	13-Jul-17	16:48:25	11.1	2	406	6	0	15.4	15.4	198.7	1007	378	3.97	1.32	11.4	726	0.35	calc.	climate	5	0.181840752	1.570442855	S. glauca
62	13-Jul-17	16:48:29	11.1	2	406	6	0	15.4	15.4	200.4	1007	378	3.97	1.32	11.4	726	0.35	calc.	climate	5	0.181840752	1.570442855	S. glauca
63	13-Jul-17	16:48:33	11.1	2.1	406	4	0	15.4	15.4	198.4	1007	388	4.08	1.37	7.03	726	0.35	calc.	climate	5	0.188728659	0.96843976	S. glauca
64	13-Jul-17	16:48:44	11.2	2.1	405	3	0	15.4	15.4	199	1007	390	4.17	1.47	6.17	726	0.35	calc.	climate	5	0.202504473	0.849967756	S. glauca
65	13-Jul-17	16:48:53	11.2	2.2	405	4	0	15.4	15.4	199	1007	389	4.44	1.7	7.12	726	0.35	calc.	climate	5	0.234188847	0.980837994	S. glauca
66	13-Jul-17	16:50:13	11.2	2.8	406	5	91	15.2	15.4	199	1007	389	5.58	3.54	10.71	726	0.35	calc.	climate	5	0.487663834	1.475389735	S. glauca
67	13-Jul-17	16:50:21	11.2	2.8	406	5	91	15.3	15.5	200.7	1007	388	5.59	3.29	10.84	726	0.35	calc.	climate	5	0.453224298	1.493298294	S. glauca
68	13-Jul-17	16:50:29	11.2	2.9	406	7	91	15.2	15.4	199.4	1007	386	5.7	3.77	13.17	726	0.35	calc.	climate	5	0.519348207	1.814274772	S. glauca
69	13-Jul-17	16:50:40	11.2	2.9	406	7	91	15.2	15.4	200.7	1007	385	5.65	3.74	13.45	726	0.35	calc.	climate	5	0.515215463	1.852847052	S. glauca
70	13-Jul-17	16:50:49	11.2	2.9	406	10	91	15.2	15.4	199.4	1007	377	5.73	3.86	19.56	726	0.35	calc.	climate	5	0.53174644	2.694549319	S. glauca
71	13-Jul-17	16:51:37	11.2	3.1	407	11	182	15.2	15.5	200	1007	375	6.08	4.57	22.13	726	0.35	calc.	climate	5	0.629554723	3.048587752	S. glauca
72	13-Jul-17	16:51:46	11.2	3.1	407	13	182	15.1	15.5	199	1007	370	6.16	4.71	26.4	726	0.35	calc.	climate	5	0.648840864	3.636815032	S. glauca
73	13-Jul-17	16:51:56	11.2	3.1	407	14	182	15.1	15.5	201.7	1007	369	6.08	4.57	27.32	726	0.35	calc.	climate	5	0.629554723	3.763552526	S. glauca
74	13-Jul-17	16:52:04	11.2	3.1	407	16	182	15.1	15.5	198.7	1007	365	6.18	4.89	31.01	726	0.35	calc.	climate	5	0.67363733	4.271880081	S. glauca
75	13-Jul-17	16:52:15	11.2	3.1	407	16	182	15.1	15.4	200.7	1007	365	6.15	5.5	31.83	726	0.35	calc.	climate	5	0.757669798	4.38484176	S. glauca
76	13-Jul-17	16:52:53	11.2	3.3	406	18	273	15.1	15.7	201	1007	359	6.44	5.61	35.76	726	0.35	calc.	climate	5	0.772823194	4.926231271	S. glauca
77	13-Jul-17	16:53:01	11.2	3.3	406	21	273	15.1	15.7	198.4	1007	352	6.48	5.71	41.43	726	0.35	calc.	climate	5	0.786599009	5.707319954	S. glauca
78	13-Jul-17	16:53:12	11.1	3.3	407	22	273	15.1	15.6	200.4	1007	353	6.57	6.96	43.56	726	0.35	calc.	climate	5	0.95879669	6.000744803	S. glauca
79	13-Jul-17	16:53:21	11.1	3.3	407	24	273	15	15.6	199	1007	346	6.53	5.84	47.81	726	0.35	calc.	climate	5	0.804507568	6.58621692	S. glauca
80	13-Jul-17	16:53:33	11.1	3.3	408	24	273	15.1	15.6	200	1007	347	6.6	6.95	48.15	726	0.35	calc.	climate	5	0.957419109	6.633054689	S. glauca
81	13-Jul-17	16:53:43	11.2	3.3	408	26	273	15	15.6	198.7	1007	342	6.54	5.87	51.22	726	0.35	calc.	climate	5	0.808640312	7.055972195	S. glauca
82	13-Jul-17	16:54:09	11.2	3.3	408	28	364	15	15.7	201	1007	336	6.59	6.04	56.59	726	0.35	calc.	climate	5	0.832059197	7.795733435	S. glauca
83	13-Jul-17	16:54:17	11.1	3.3	408	29	364	15	15.7	199.7	1007	334	6.58	5.75	57.6	726	0.35	calc.	climate	5	0.792109335	7.934869161	S. glauca
84	13-Jul-17	16:54:30	11.2	3.4	408	28	364	14.9	15.8	200.7	1007	336	6.72	5.95	56.24	726	0.35	calc.	climate	5	0.819660964	7.747518084	S. glauca
85	13-Jul-17	16:54:36	11.2	3.4	408	30	364	14.9	15.7	198.7	1007	333	6.71	6.6	59.16	726	0.35	calc.	climate	5	0.909203758	8.149771868	S. glauca
86	13-Jul-17	16:54:56	11.1	3.4	408	31	364	14.9	15.7	199	1007	331	6.71	6.67	61.33	726	0.35	calc.	climate	5	0.918846828	8.448707043	S. glauca
87	13-Jul-17	16:55:25	11.1	3.5	409	32	455	14.9	15.9	200.4	1007	328	6.89	6.2	63.62	726	0.35	calc.	climate	5	0.8541005	8.764173195	S. glauca
88	13-Jul-17	16:55:35	11.1	3.3	409	32	455	14.9	15.9	199.7	1007	325	6.56	5.19	63.58	726	0.35	calc.	climate	5	0.714964773	8.758662869	S. glauca
89	13-Jul-17	16:55:45	11.1	3.4	408	32	455	14.8	15.9	201	1007	326	6.7	5.37	62.98	726	0.35	calc.	climate	5	0.73976124	8.676007982	S. glauca
90	13-Jul-17	16:55:53	11.1	3.4	408	32	455	14.8	15.9	199	1007	328	6.74	5.76	62.64	726	0.35	calc.	climate	5	0.793486916	8.629170213	S. glauca
91	13-Jul-17	16:56:01	11.1	3.4	408	31	455	14.8	15.8	199.4	1007	329	6.76	5.98	61.37	726	0.35	calc.	climate	5	0.823793708	8.454217368	S. glauca
92	13-Jul-17	16:56:09	11.1	3.4	408	31	455	14.8	15.8	198.7	1007	329	6.76	5.98	61.37	726	0.35	calc.	climate	5	0.823793708	8.454217368	S. glauca
93	13-Jul-17	16:56:15	11.1	3.4	408	31	455	14.8	15.7	199	1007	330	6.78	6.28	60.97	726	0.35	calc.	climate	5	0.865121152	8.39911411	S. glauca
94	13-Jul-17	16:56:42	11.1	3.3	408	32	546	14.8	15.9	200	1007	322	6.5	4.39	62.57	726	0.35	calc.	climate	5	0.604758257	8.619527143	S. glauca
95	13-Jul-17	16:56:52	11	3.3	408	31	546	14.8	15.9	198.7	1007	324	6.59	4.65	62.44	726	0.35	calc.	climate	5	0.640575375	8.601618584	S. glauca
96	13-Jul-17	16:57:01	11.1	3.4	408	31	546	14.7	15.9	200	1007	324	6.68	4.81	62.84	726	0.35	calc.	climate	5	0.662616678	8.656721842	S. glauca
97	13-Jul-17	16:57:08	11	3.3	408	31	546	14.7	15.9	199.7	1007	323	6.58	4.53	62.27	726	0.35	calc.	climate	5	0.624044398	8.578199699	S. glauca
98	13-Jul-17	16:57:20	11	3.5	409	32	546	14.7	15.9	201.4	1007	328	6.92	5.75	62.84	726	0.35	calc.	climate	5	0.792109335	8.656721842	S. glauca
99	13-Jul-17	16:57:28	11	3.4	409	32	546	14.7	15.9	198.7	1007	325	6.76	4.92	63.05	726	0.35	calc.	climate	5	0.677770074	8.685651052	S. glauca
100	13-Jul-17	16:57:38	11.1	3.4	409	31	546	14.7	15.9	198.7	1007	326	6.69	5.09	62.46	726	0.35	calc.	climate	5	0.701188959	8.604373747	S. glauca
101	13-Jul-17	16:58:07	10.9	3.4	409	31	637	14.7	16	198.7	1007	324	6.74	4.57	61.84	726	0.35	calc.	climate	5	0.629554723	8.518963697	S. glauca
102	13-Jul-17	16:58:14	10.9	3.4	409	31	637	14.7	16	198.4	1007	321	6.63	4.07	62.25	726	0.35	calc.	climate	5	0.560675651	8.575444536	S. glauca
103	13-Jul-17	16:58:21	10.9	3.4	409	31	637	14.7	16	199.4	1007	321	6.63	4.07	62.25	726	0.35	calc.	climate	5	0.560675651	8.575444536	S. glauca
104	13-Jul-17	16:58:29	10.9	3.5	409	31	637	14.7	16	199	1007	323	6.9	4.5	62.62	726	0.35	calc.	climate	5	0.619911653	8.62641505	S. glauca
105	13-Jul-17	16:58:38	10.9	3.4	410	32	637	14.7	16	199.7	1007	320	6.72	4.2	64.08	726	0.35	calc.	climate	5	0.57858421	8.827541942	S. glauca
106	13-Jul-17	16:58:46	10.9	3.4	410	32	637	14.7	16	198.7	1007	320	6.74	4.23	64.46	726	0.35	calc.	climate	5	0.582716954	8.879890037	S. glauca
107	13-Jul-17	16:59:13	10.8	3.4	409	32	728	14.7	16.2	200	1007	319	6.8	3.93	63.34	726	0.35	calc.	climate	5	0.54138951	8.725600914	S. glauca
108	13-Jul-17	16:59:22	10.8	3.4	409	31	728	14.6	16.2	198.4	1007	318	6.69	3.61	62.56	726	0.35	calc.	climate	5	0.497306904	8.618149561	S. glauca
109	13-Jul-17	16:59:32	10.8	3.4	409	31	728	14.6	16.1	199.4	1007	318	6.69	3.69	62.47	726	0.35	calc.	climate	5	0.508327556	8.605751328	S. glauca
110	13-Jul-17	16:59:41	10.8	3.4	409	31	728	14.7	16.2	199.4	1007	317	6.73	3.45	62.1	726	0.35	calc.	climate	5	0.475265601	8.554780814	S. glauca
111	13-Jul-17	16:59:50	10.9	3.4	408	30	728	14.6	16.2	200	1007	319	6.68	3.58	60.95	726	0.35	calc.	climate	5	0.49317416	8.396358948	S. glauca
112	13-Jul-17	17:00:01	10.7	3.3	408	30	728	14.6	16.2	199	1007	319	6.48	3.46	60.37	726	0.35	calc.	climate	5	0.476643182	8.316459223	S. glauca
113	13-Jul-17	17:02:58	10.7	1.9	410	2	0	14.3	14.4	198.7	1007	397	3.67	1.35	4.85	695	0.35	calc.	climate	6	0.194249746	0.697860197	S. glauca
114	13-Jul-17	17:03:02	10.8	1.7	410	3	0	14.3	14.4	200	1007	396	3.46	1.3	5.06	695	0.35	calc.	climate	6	0.187055311	0.728076824	S. glauca
115	13-Jul-17	17:03:10	10.7	2	410	2	0	14.3	14.3	199	1007	398	3.88	1.63	4.9	695	0.35	calc.	climate	6	0.234538582	0.705054632	S. glauca
116	13-Jul-17	17:03:15	10.7	2	410	2	0	14.3	14.3	199	1007	398	3.88	1.63	4.9	695	0.35	calc.	climate	6	0.234538582	0.705054632	S. glauca
117	13-Jul-17	17:03:21	10.7	2	409	2	0	14.3	14.3	200.4	1007	398	3.88	1.69	4.63	695	0.35	calc.	climate	6	0.243171904	0.666204683	S. glauca
118	13-Jul-17	17:04:38	10.8	2.6	409	6	136	14.2	14.5	200.4	1007	391	5.16	3.62	11.87	695	0.35	calc.	climate	6	0.520877096	1.707958875	S. glauca
119	13-Jul-17	17:04:51	10.8	2.6	409	7	136	14.2	14.5	199.4	1007	388	5.14	3.75	13.86	695	0.35	calc.	climate	6	0.539582627	1.994297389	S. glauca
120	13-Jul-17	17:05:02	10.8	2.6	410	7	136	14.2	14.5	199	1007	388	5.14	4.02	14.28	695	0.35	calc.	climate	6	0.578432576	2.054730643	S. glauca
121	13-Jul-17	17:05:11	10.9	2.6	410	9	136	14.2	14.5	198.7	1007	382	5.11	3.91	18.4	695	0.35	calc.	climate	6	0.562604819	2.647552089	S. glauca
122	13-Jul-17	17:05:17	10.8	2.6	409	9	136	14.1	14.5	200.4	1007	383	5.16	3.91	17.48	695	0.35	calc.	climate	6	0.562604819	2.515174484	S. glauca
123	13-Jul-17	17:05:54	10.8	2.8	409	12	273	14.1	14.7	200.4	1007	375	5.46	4.16	23.77	695	0.35	calc.	climate	6	0.598576994	3.42023441	S. glauca
124	13-Jul-17	17:06:05	10.8	2.9	409	13	273	14	14.7	199	1007	374	5.66	5.43	26.37	695	0.35	calc.	climate	6	0.781315644	3.794345032	S. glauca
125	13-Jul-17	17:06:13	10.7	3	409	14	273	14.1	14.7	200	1007	373	5.85	5.7	27.31	695	0.35	calc.	climate	6	0.820165593	3.92960041	S. glauca
126	13-Jul-17	17:06:21	10.8	2.9	409	16	273	14.1	14.7	199	1007	367	5.76	5.62	31.9	695	0.35	calc.	climate	6	0.808654497	4.590049545	S. glauca
127	13-Jul-17	17:06:32	10.9	2.9	409	15	273	14	14.7	201	1007	369	5.74	5.74	30.64	695	0.35	calc.	climate	6	0.825921141	4.408749783	S. glauca
128	13-Jul-17	17:07:14	10.8	2.9	409	18	409	14	14.9	199.7	1007	359	5.8	4.7	36.68	695	0.35	calc.	climate	6	0.676276892	5.277837534	S. glauca
129	13-Jul-17	17:07:20	10.8	3.1	409	20	409	14.1	14.9	199	1007	357	6.19	5.83	40.35	695	0.35	calc.	climate	6	0.838871124	5.805909064	S. glauca
130	13-Jul-17	17:07:28	10.8	3	409	20	409	14.1	14.9	198.7	1007	356	5.94	5.17	40.11	695	0.35	calc.	climate	6	0.743904581	5.771375776	S. glauca
131	13-Jul-17	17:07:37	10.7	3.1	409	21	409	14.1	14.9	198.7	1007	355	6.12	5.96	42.33	695	0.35	calc.	climate	6	0.857576655	6.090808691	S. glauca
132	13-Jul-17	17:07:47	10.8	3	409	21	409	14	14.9	198	1007	353	5.9	4.87	41.59	695	0.35	calc.	climate	6	0.700737971	5.984331053	S. glauca
133	13-Jul-17	17:07:53	10.8	3	409	21	409	14	14.9	199	1007	353	5.9	4.87	41.59	695	0.35	calc.	climate	6	0.700737971	5.984331053	S. glauca
134	13-Jul-17	17:08:45	10.8	3.1	410	23	546	14	15.2	200.4	1007	346	6.05	4.35	45.93	695	0.35	calc.	climate	6	0.625915847	6.608808013	S. glauca
135	13-Jul-17	17:08:54	10.7	2.9	410	23	546	14	15.2	198.7	1007	345	5.85	3.93	45.13	695	0.35	calc.	climate	6	0.565482593	6.493697053	S. glauca
136	13-Jul-17	17:09:03	10.9	3.2	410	23	546	14.1	15.2	199	1007	349	6.29	4.78	44.97	695	0.35	calc.	climate	6	0.687787988	6.470674861	S. glauca
137	13-Jul-17	17:09:13	10.6	2.9	410	22	546	14	15.2	198.7	1007	345	5.75	3.75	44.55	695	0.35	calc.	climate	6	0.539582627	6.410241606	S. glauca
138	13-Jul-17	17:09:23	10.9	3.2	410	22	546	14	15.2	201.4	1007	350	6.35	4.79	44.28	695	0.35	calc.	climate	6	0.689226875	6.371391657	S. glauca
139	13-Jul-17	17:10:00	10.5	2.8	410	21	682	14	15.5	199.4	1007	342	5.59	2.89	42.48	695	0.35	calc.	climate	6	0.415838344	6.112391996	S. glauca
140	13-Jul-17	17:10:08	11	3.3	410	21	682	14	15.5	198.4	1007	350	6.49	4.13	42.33	695	0.35	calc.	climate	6	0.594260333	6.090808691	S. glauca
141	13-Jul-17	17:10:20	10.5	2.8	410	22	682	14.1	15.5	200.7	1007	343	5.54	3.02	42.94	695	0.35	calc.	climate	6	0.434543875	6.178580799	S. glauca
142	13-Jul-17	17:10:29	11	3.3	410	21	682	14	15.5	199	1007	350	6.55	4.09	42.1	695	0.35	calc.	climate	6	0.588504785	6.05771429	S. glauca
143	13-Jul-17	17:10:38	10.5	2.8	411	23	682	14.1	15.5	200.4	1007	342	5.54	3.02	44.72	695	0.35	calc.	climate	6	0.434543875	6.434702685	S. glauca
144	13-Jul-17	17:11:00	11	3.4	412	22	819	14.1	15.8	201	1007	347	6.71	3.75	44.36	695	0.35	calc.	climate	6	0.539582627	6.382902753	S. glauca
145	13-Jul-17	17:11:08	10.4	2.8	412	22	819	14	15.8	199	1007	341	5.57	2.62	43.18	695	0.35	calc.	climate	6	0.376988395	6.213114087	S. glauca
146	13-Jul-17	17:11:18	11.1	3.4	412	21	819	14.1	15.8	200.4	1007	350	6.79	3.74	42.37	695	0.35	calc.	climate	6	0.53814374	6.096564239	S. glauca
147	13-Jul-17	17:11:26	10.3	2.8	412	21	819	14.1	15.8	199	1007	343	5.59	2.64	42.07	695	0.35	calc.	climate	6	0.379866169	6.053397629	S. glauca
148	13-Jul-17	17:11:36	11.1	3.4	411	21	819	14.1	15.8	199	1007	350	6.78	3.73	41.58	695	0.35	calc.	climate	6	0.536704853	5.982892166	S. glauca
149	13-Jul-17	17:11:43	10.7	3.2	411	21	819	14	15.8	199.4	1007	349	6.26	3.33	41.01	695	0.35	calc.	climate	6	0.479149373	5.900875607	S. glauca
150	13-Jul-17	17:11:48	10.7	3.2	411	21	819	14.1	15.8	199	1007	349	6.26	3.33	41.01	695	0.35	calc.	climate	6	0.479149373	5.900875607	S. glauca
11	21-Jul-17	13:18:23	8.6	2.4	413	4	0	12.8	12.8	200.7	1014	397	4.68	2.03	7.62	788.105	0.35	calc.	climate	7	0.257579891	0.966876241	S. richardsonii
12	21-Jul-17	13:18:32	8.5	2.3	413	2	0	12.8	12.8	198.4	1014	402	4.45	1.87	4.61	788.105	0.35	calc.	climate	7	0.237278028	0.584947437	S. richardsonii
13	21-Jul-17	13:18:41	8.5	2.3	413	2	0	12.8	12.8	198.4	1014	402	4.56	1.94	4.73	788.105	0.35	calc.	climate	7	0.246160093	0.600173835	S. richardsonii
14	21-Jul-17	13:18:51	8.5	2.4	413	2	0	12.8	12.9	199	1014	403	4.63	1.93	4.1	788.105	0.35	calc.	climate	7	0.244891226	0.520235248	S. richardsonii
15	21-Jul-17	13:19:01	8.6	2.3	412	2	0	12.8	12.9	200.4	1014	404	4.48	1.88	3.52	788.105	0.35	calc.	climate	7	0.238546894	0.446640993	S. richardsonii
16	21-Jul-17	13:19:09	8.5	2.3	412	1	0	12.8	12.9	198.7	1014	406	4.47	1.85	1.93	788.105	0.35	calc.	climate	7	0.234740295	0.244891226	S. richardsonii
17	21-Jul-17	13:19:20	8.5	2.4	413	2	0	12.8	12.9	200.4	1014	405	4.69	2.03	3.14	788.105	0.35	calc.	climate	7	0.257579891	0.398424068	S. richardsonii
18	21-Jul-17	13:19:28	8.5	2.3	413	1	0	12.9	12.8	199.7	1014	406	4.55	1.92	2.38	788.105	0.35	calc.	climate	7	0.24362236	0.301990217	S. richardsonii
19	21-Jul-17	13:19:38	8.6	2.2	413	1	0	12.8	12.8	199.4	1014	407	4.36	1.77	1.68	788.105	0.35	calc.	climate	7	0.224589363	0.213169565	S. richardsonii
20	21-Jul-17	13:19:47	8.5	2.3	413	1	0	12.8	12.9	199.4	1014	407	4.47	1.82	1.95	788.105	0.35	calc.	climate	7	0.230933695	0.247428959	S. richardsonii
21	21-Jul-17	13:21:47	8.4	2.4	413	8	91	12.8	13	199	1014	381	4.72	2.02	16.87	788.105	0.35	calc.	climate	7	0.256311025	2.140577715	S. richardsonii
22	21-Jul-17	13:21:57	8.4	2.5	412	8	91	12.8	13	198.7	1014	382	4.85	2.08	15.85	788.105	0.35	calc.	climate	7	0.263924223	2.011153336	S. richardsonii
23	21-Jul-17	13:22:01	8.5	2.5	412	8	91	12.8	13	198.7	1014	380	4.82	2.04	16.7	788.105	0.35	calc.	climate	7	0.258848757	2.119006985	S. richardsonii
24	21-Jul-17	13:22:11	8.4	2.5	413	9	91	12.7	12.9	200.7	1014	381	4.98	2.23	17.36	788.105	0.35	calc.	climate	7	0.28295722	2.202752171	S. richardsonii
25	21-Jul-17	13:22:20	8.4	2.4	413	9	91	12.8	13	198	1014	379	4.68	1.89	16.99	788.105	0.35	calc.	climate	7	0.239815761	2.155804112	S. richardsonii
26	21-Jul-17	13:22:30	8.4	2.4	413	9	91	12.7	12.9	200	1014	380	4.74	2	17.08	788.105	0.35	calc.	climate	7	0.253773292	2.167223911	S. richardsonii
27	21-Jul-17	13:22:39	8.4	2.4	413	9	91	12.7	12.9	199.7	1014	377	4.72	1.95	18.4	788.105	0.35	calc.	climate	7	0.247428959	2.334714283	S. richardsonii
28	21-Jul-17	13:22:49	8.4	2.5	413	10	91	12.7	12.9	199.4	1014	377	4.82	2.07	19.14	788.105	0.35	calc.	climate	7	0.262655357	2.428610401	S. richardsonii
29	21-Jul-17	13:22:59	8.3	2.4	413	10	91	12.7	12.9	199.7	1014	377	4.76	2.05	19.09	788.105	0.35	calc.	climate	7	0.260117624	2.422266069	S. richardsonii
30	21-Jul-17	13:23:08	8.4	2.4	413	9	91	12.7	12.9	199.7	1014	376	4.7	1.95	18.91	788.105	0.35	calc.	climate	7	0.247428959	2.399426472	S. richardsonii
31	21-Jul-17	13:24:43	8.3	2.5	413	14	182	12.6	13	199.7	1014	362	5	2.08	27.84	788.105	0.35	calc.	climate	7	0.263924223	3.532524219	S. richardsonii
32	21-Jul-17	13:24:53	8.3	2.5	413	15	182	12.6	12.9	199	1014	360	4.96	2.16	29.41	788.105	0.35	calc.	climate	7	0.274075155	3.731736253	S. richardsonii
33	21-Jul-17	13:25:02	8.3	2.5	413	15	182	12.6	12.9	199.7	1014	359	5	2.16	30.2	788.105	0.35	calc.	climate	7	0.274075155	3.831976704	S. richardsonii
34	21-Jul-17	13:25:12	8.4	2.6	413	16	182	12.6	13	199.4	1014	356	5.06	2.15	31.84	788.105	0.35	calc.	climate	7	0.272806289	4.040070803	S. richardsonii
35	21-Jul-17	13:25:22	8.3	2.5	413	16	182	12.5	12.9	200.7	1014	356	4.95	2.16	31.73	788.105	0.35	calc.	climate	7	0.274075155	4.026113272	S. richardsonii
36	21-Jul-17	13:25:30	8.3	2.5	413	16	182	12.6	12.9	199	1014	354	4.93	2.08	32.23	788.105	0.35	calc.	climate	7	0.263924223	4.089556595	S. richardsonii
37	21-Jul-17	13:25:49	8.3	2.5	413	16	182	12.5	12.9	198.7	1014	354	5	2.13	32.89	788.105	0.35	calc.	climate	7	0.270268556	4.173301781	S. richardsonii
38	21-Jul-17	13:25:59	8.2	2.6	413	17	182	12.5	12.9	199.7	1014	355	5.1	2.29	32.97	788.105	0.35	calc.	climate	7	0.290570419	4.183452713	S. richardsonii
39	21-Jul-17	13:26:09	8.3	2.6	413	17	182	12.6	12.9	199.4	1014	353	5.02	2.16	33.4	788.105	0.35	calc.	climate	7	0.274075155	4.23801397	S. richardsonii
40	21-Jul-17	13:26:20	8.2	2.5	413	17	182	12.5	12.9	200.7	1014	353	4.96	2.11	33.42	788.105	0.35	calc.	climate	7	0.267730823	4.240551703	S. richardsonii
41	21-Jul-17	13:31:07	8	2.7	414	22	273	12.1	12.6	201	1014	344	5.36	2.76	43.26	788.105	0.35	calc.	climate	7	0.350207142	5.489116298	S. richardsonii
42	21-Jul-17	13:31:13	8	2.7	414	22	273	12	12.6	199	1014	342	5.34	2.59	43.53	788.105	0.35	calc.	climate	7	0.328636413	5.523375692	S. richardsonii
43	21-Jul-17	13:31:20	8	2.7	414	22	273	12	12.6	199	1014	342	5.34	2.59	43.53	788.105	0.35	calc.	climate	7	0.328636413	5.523375692	S. richardsonii
44	21-Jul-17	13:31:24	8	2.8	414	22	273	12	12.6	200.4	1014	343	5.41	2.7	43.89	788.105	0.35	calc.	climate	7	0.342593944	5.569054885	S. richardsonii
45	21-Jul-17	13:31:33	7.9	2.7	414	23	273	12.1	12.6	199	1014	340	5.35	2.72	45.6	788.105	0.35	calc.	climate	7	0.345131677	5.786031049	S. richardsonii
46	21-Jul-17	13:31:44	7.9	2.7	414	23	273	12	12.6	201	1014	339	5.29	2.61	45.73	788.105	0.35	calc.	climate	7	0.331174146	5.802526313	S. richardsonii
47	21-Jul-17	13:31:51	8	2.7	414	23	273	12	12.6	199	1014	340	5.29	2.57	45.21	788.105	0.35	calc.	climate	7	0.32609868	5.736545257	S. richardsonii
48	21-Jul-17	13:32:01	7.9	2.7	415	23	273	12	12.6	200	1014	339	5.32	2.6	46.05	788.105	0.35	calc.	climate	7	0.329905279	5.84313004	S. richardsonii
49	21-Jul-17	13:32:10	7.9	2.7	415	23	273	12	12.6	199.4	1014	338	5.29	2.54	45.95	788.105	0.35	calc.	climate	7	0.32229208	5.830441375	S. richardsonii
50	21-Jul-17	13:32:20	7.8	2.7	414	23	273	11.9	12.5	198.7	1014	341	5.33	2.75	45.76	788.105	0.35	calc.	climate	7	0.348938276	5.806332912	S. richardsonii
51	21-Jul-17	13:33:27	7.8	2.7	415	24	364	11.9	12.7	199	1014	334	5.35	2.42	47.72	788.105	0.35	calc.	climate	7	0.307065683	6.055030738	S. richardsonii
52	21-Jul-17	13:33:37	7.8	2.7	415	24	364	11.9	12.7	199.4	1014	332	5.3	2.35	48.35	788.105	0.35	calc.	climate	7	0.298183618	6.134969325	S. richardsonii
53	21-Jul-17	13:33:45	7.8	2.7	415	24	364	11.9	12.7	199	1014	335	5.4	2.45	47.87	788.105	0.35	calc.	climate	7	0.310872282	6.074063735	S. richardsonii
54	21-Jul-17	13:33:54	7.7	2.7	415	24	364	11.9	12.6	200	1014	335	5.42	2.47	47.48	788.105	0.35	calc.	climate	7	0.313410015	6.024577943	S. richardsonii
55	21-Jul-17	13:34:04	7.7	2.7	415	24	364	11.8	12.6	199.4	1014	333	5.38	2.4	47.95	788.105	0.35	calc.	climate	7	0.30452795	6.084214667	S. richardsonii
56	21-Jul-17	13:34:14	7.8	2.7	416	25	364	11.8	12.7	198.7	1014	329	5.22	2.22	49.46	788.105	0.35	calc.	climate	7	0.281688354	6.275813502	S. richardsonii
57	21-Jul-17	13:34:23	7.8	2.8	416	25	364	11.9	12.7	198.4	1014	333	5.42	2.45	49.06	788.105	0.35	calc.	climate	7	0.310872282	6.225058844	S. richardsonii
58	21-Jul-17	13:34:34	7.7	2.7	415	25	364	11.9	12.7	199	1014	332	5.35	2.38	49.11	788.105	0.35	calc.	climate	7	0.301990217	6.231403176	S. richardsonii
59	21-Jul-17	13:34:53	7.7	2.8	415	25	364	11.9	12.6	198	1014	333	5.44	2.48	49.55	788.105	0.35	calc.	climate	7	0.314678882	6.2872333	S. richardsonii
60	21-Jul-17	13:35:02	7.8	2.7	415	25	364	11.8	12.7	199.7	1014	331	5.36	2.3	49.19	788.105	0.35	calc.	climate	7	0.291839285	6.241554108	S. richardsonii
61	21-Jul-17	13:36:10	7.9	2.6	416	25	455	11.9	12.9	200.4	1014	326	5.19	2.04	49.15	788.105	0.35	calc.	climate	7	0.258848757	6.236478642	S. richardsonii
62	21-Jul-17	13:36:19	7.8	2.7	416	24	455	11.9	12.8	199	1014	330	5.22	2.11	48	788.105	0.35	calc.	climate	7	0.267730823	6.090558999	S. richardsonii
63	21-Jul-17	13:36:28	7.8	2.7	416	24	455	11.8	12.9	199.4	1014	328	5.23	2.04	48.4	788.105	0.35	calc.	climate	7	0.258848757	6.141313657	S. richardsonii
64	21-Jul-17	13:36:48	7.8	2.6	416	25	455	11.8	12.9	200.7	1014	324	5.09	1.93	49.27	788.105	0.35	calc.	climate	7	0.244891226	6.251705039	S. richardsonii
65	21-Jul-17	13:37:06	7.8	2.7	416	25	455	11.9	12.9	199	1014	325	5.21	2.01	49.77	788.105	0.35	calc.	climate	7	0.255042158	6.315148362	S. richardsonii
66	21-Jul-17	13:37:21	7.9	2.6	416	25	455	11.8	12.9	199.4	1014	325	5.2	2.01	50.09	788.105	0.35	calc.	climate	7	0.255042158	6.355752089	S. richardsonii
67	21-Jul-17	13:37:31	7.8	2.6	416	25	455	11.9	12.9	199	1014	326	5.15	2.03	49.62	788.105	0.35	calc.	climate	7	0.257579891	6.296115365	S. richardsonii
68	21-Jul-17	13:37:37	8	2.6	416	25	455	12	12.9	199.4	1014	323	5.08	1.91	49.73	788.105	0.35	calc.	climate	7	0.242353494	6.310072896	S. richardsonii
69	21-Jul-17	13:37:44	7.8	2.5	416	25	455	12	12.8	199.4	1014	324	5.01	1.98	50.02	788.105	0.35	calc.	climate	7	0.251235559	6.346870024	S. richardsonii
70	21-Jul-17	13:37:53	7.9	2.6	416	25	455	11.9	12.9	199.4	1014	323	5.03	1.89	49.7	788.105	0.35	calc.	climate	7	0.239815761	6.306266297	S. richardsonii
71	21-Jul-17	13:38:23	8	2.6	416	25	546	12	13.1	200.4	1014	322	5.04	1.8	48.85	788.105	0.35	calc.	climate	7	0.228395962	6.198412648	S. richardsonii
72	21-Jul-17	13:38:32	8	2.6	416	24	546	11.9	13.1	199	1014	324	5.16	1.87	48.41	788.105	0.35	calc.	climate	7	0.237278028	6.142582524	S. richardsonii
73	21-Jul-17	13:38:42	7.9	2.7	416	25	546	12	13.1	199	1014	325	5.21	1.94	49.34	788.105	0.35	calc.	climate	7	0.246160093	6.260587105	S. richardsonii
74	21-Jul-17	13:38:51	8	2.6	416	25	546	12	13.1	199.7	1014	320	5.09	1.79	50.22	788.105	0.35	calc.	climate	7	0.227127096	6.372247353	S. richardsonii
75	21-Jul-17	13:39:00	7.9	2.6	416	25	546	12	13.1	199.4	1014	323	5.07	1.85	49.01	788.105	0.35	calc.	climate	7	0.234740295	6.218714511	S. richardsonii
76	21-Jul-17	13:39:10	8	2.6	416	24	546	12	13.1	199.7	1014	324	5.11	1.85	48.18	788.105	0.35	calc.	climate	7	0.234740295	6.113398595	S. richardsonii
77	21-Jul-17	13:39:20	8.1	2.5	415	24	546	11.9	13.1	200.7	1014	320	4.82	1.66	47.63	788.105	0.35	calc.	climate	7	0.210631832	6.04361094	S. richardsonii
78	21-Jul-17	13:39:29	7.9	2.6	415	24	546	11.9	13.1	199.4	1014	324	5.03	1.83	48.06	788.105	0.35	calc.	climate	7	0.232202562	6.098172198	S. richardsonii
79	21-Jul-17	13:39:39	8	2.6	416	25	546	12	13.1	200.7	1014	324	5.1	1.87	48.91	788.105	0.35	calc.	climate	7	0.237278028	6.206025847	S. richardsonii
80	21-Jul-17	13:39:58	8	2.6	416	24	546	12	13.1	199	1014	323	5.01	1.82	48.68	788.105	0.35	calc.	climate	7	0.230933695	6.176841918	S. richardsonii
81	21-Jul-17	13:40:22	8	2.6	415	24	682	12	13.4	199	1014	319	5.05	1.67	48.63	788.105	0.35	calc.	climate	7	0.211900699	6.170497586	S. richardsonii
82	21-Jul-17	13:40:36	8	2.5	416	25	682	12	13.4	200	1014	315	4.92	1.57	49.02	788.105	0.35	calc.	climate	7	0.199212034	6.219983378	S. richardsonii
83	21-Jul-17	13:40:44	8	2.4	416	25	682	12	13.5	199	1014	312	4.76	1.48	48.97	788.105	0.35	calc.	climate	7	0.187792236	6.213639046	S. richardsonii
84	21-Jul-17	13:40:54	8	2.5	416	25	682	12	13.4	198.7	1014	315	4.82	1.57	48.95	788.105	0.35	calc.	climate	7	0.199212034	6.211101313	S. richardsonii
85	21-Jul-17	13:41:04	8.1	2.5	416	25	682	12	13.5	199.4	1014	315	4.97	1.58	49.1	788.105	0.35	calc.	climate	7	0.2004809	6.23013431	S. richardsonii
86	21-Jul-17	13:41:14	8.1	2.6	416	25	682	12	13.5	200.4	1014	317	5.04	1.64	48.85	788.105	0.35	calc.	climate	7	0.208094099	6.198412648	S. richardsonii
87	21-Jul-17	13:41:22	8.1	2.5	416	24	682	12	13.5	198.7	1014	317	4.97	1.62	48.65	788.105	0.35	calc.	climate	7	0.205556366	6.173035319	S. richardsonii
88	21-Jul-17	13:41:32	8.2	2.5	416	25	682	12	13.5	199.4	1014	316	4.94	1.59	49.04	788.105	0.35	calc.	climate	7	0.201749767	6.222521111	S. richardsonii
89	21-Jul-17	13:41:39	8.1	2.5	416	25	682	12	13.5	199.7	1014	316	4.94	1.59	49.04	788.105	0.35	calc.	climate	7	0.201749767	6.222521111	S. richardsonii
90	21-Jul-17	13:41:47	8.1	2.5	416	24	682	12	13.5	199	1014	316	4.9	1.58	48.8	788.105	0.35	calc.	climate	7	0.2004809	6.192068316	S. richardsonii
91	21-Jul-17	13:42:07	8.1	2.5	416	25	819	12	13.6	198.7	1014	314	4.95	1.54	48.98	788.105	0.35	calc.	climate	7	0.195405435	6.214907912	S. richardsonii
92	21-Jul-17	13:42:12	8.2	2.4	415	24	819	12	13.8	199	1014	308	4.66	1.31	47.27	788.105	0.35	calc.	climate	7	0.166221506	5.997931748	S. richardsonii
93	21-Jul-17	13:42:20	8.1	2.4	415	24	819	12	13.7	199	1014	310	4.73	1.37	47.68	788.105	0.35	calc.	climate	7	0.173834705	6.049955272	S. richardsonii
94	21-Jul-17	13:42:30	8	2.5	416	25	819	12.1	13.7	199.4	1014	310	4.87	1.43	48.96	788.105	0.35	calc.	climate	7	0.181447904	6.212370179	S. richardsonii
95	21-Jul-17	13:42:38	8.2	2.5	416	25	819	12	13.8	199.4	1014	309	4.87	1.41	49.26	788.105	0.35	calc.	climate	7	0.178910171	6.250436173	S. richardsonii
96	21-Jul-17	13:42:49	8.1	2.4	416	25	819	12	13.8	198.7	1014	307	4.72	1.35	48.99	788.105	0.35	calc.	climate	7	0.171296972	6.216176778	S. richardsonii
97	21-Jul-17	13:42:57	8.1	2.4	416	25	819	12	13.8	199.7	1014	307	4.79	1.37	49.25	788.105	0.35	calc.	climate	7	0.173834705	6.249167306	S. richardsonii
98	21-Jul-17	13:43:08	8.1	2.5	416	25	819	12	13.7	199.4	1014	310	4.85	1.44	49.35	788.105	0.35	calc.	climate	7	0.18271677	6.261855971	S. richardsonii
99	21-Jul-17	13:43:16	8.2	2.5	416	24	819	12	13.8	199	1014	310	4.91	1.41	48.62	788.105	0.35	calc.	climate	7	0.178910171	6.16922872	S. richardsonii
100	21-Jul-17	13:43:27	8.1	2.5	416	24	819	12	13.8	200	1014	312	4.92	1.46	48.54	788.105	0.35	calc.	climate	7	0.185254503	6.159077788	S. richardsonii
101	21-Jul-17	13:43:49	8.1	2.5	416	25	955	12.1	14	200.4	1014	305	4.88	1.3	49.05	788.105	0.35	calc.	climate	7	0.16495264	6.223789977	S. richardsonii
102	21-Jul-17	13:43:55	8.2	2.5	416	24	955	12.1	14.1	199	1014	304	4.82	1.26	48.54	788.105	0.35	calc.	climate	7	0.159877174	6.159077788	S. richardsonii
103	21-Jul-17	13:44:05	8.1	2.5	416	25	955	12.1	14	199.4	1014	307	5	1.36	49.12	788.105	0.35	calc.	climate	7	0.172565838	6.232672042	S. richardsonii
104	21-Jul-17	13:44:14	8.2	2.5	416	25	955	12	14.1	199	1014	302	4.82	1.26	49.31	788.105	0.35	calc.	climate	7	0.159877174	6.256780505	S. richardsonii
105	21-Jul-17	13:44:25	8.1	2.5	416	25	955	12	14	200.7	1014	305	4.9	1.32	49.08	788.105	0.35	calc.	climate	7	0.167490372	6.227596577	S. richardsonii
106	21-Jul-17	13:44:33	8.2	2.5	416	25	955	12.1	14	199.7	1014	303	4.84	1.28	49.35	788.105	0.35	calc.	climate	7	0.162414907	6.261855971	S. richardsonii
107	21-Jul-17	13:44:42	8.1	2.6	416	25	955	12	14	199.4	1014	309	5.04	1.4	48.88	788.105	0.35	calc.	climate	7	0.177641304	6.202219247	S. richardsonii
108	21-Jul-17	13:44:53	8.2	2.4	416	24	955	12	14	199.7	1014	302	4.68	1.23	48.56	788.105	0.35	calc.	climate	7	0.156070574	6.161615521	S. richardsonii
109	21-Jul-17	13:45:02	8.2	2.5	416	25	955	12	14.1	199.4	1014	303	4.83	1.26	49.17	788.105	0.35	calc.	climate	7	0.159877174	6.239016375	S. richardsonii
110	21-Jul-17	13:45:12	8.1	2.5	416	24	955	12	14	199	1014	307	4.94	1.33	48.75	788.105	0.35	calc.	climate	7	0.168759239	6.185723983	S. richardsonii
